# Supplementary material for: Evaluation of the Reveal® AST (SPECIFIC) for Antimicrobial Susceptibility Testing from Positive Blood Culture Spiked with Carbapenem-Resistant Isolates
Source: Pathogens. 2024 Aug 27;13(9):722. doi: 10.3390/pathogens13090722 (PMC11434930; doi:10.3390/pathogens13090722)
Supplement: Supplementary file 1 [file pathogens-13-00722-s001.zip]

Archive with 4 entries (4 files):
- Table S1_collection_revised.xlsx
- Table S2_TTR_analysis.xlsx
- Table S3_Raw data_revised.xlsx
- Table S4_Carbapenems Errors.xlsx
