# Supplementary material for: Evaluation of the Reveal® AST (SPECIFIC) for Antimicrobial Susceptibility Testing from Positive Blood Culture Spiked with Carbapenem-Resistant Isolates
Source: Pathogens. 2024 Aug 27;13(9):722. doi: 10.3390/pathogens13090722 (PMC11434930; doi:10.3390/pathogens13090722)
Supplement: Supplementary file 1 [file pathogens-13-00722-s001.zip › Table S1_collection_revised.xlsx]

## Sheet: Feuil1
Table S1. The specific variants of β-lactamases produced by isolates included in the study
Carbapenemase type	Carbapenemase variant	No of tested isolates (n=177)
	OXA-48	52
	OXA-181	12
	OXA-244	10
	OXA-232	6
OXA-48-type	OXA-204	3
	OXA-245	2
	OXA-484	1
	OXA-517	1
	OXA-162	1
	NDM-5	11
	NDM-1	10
NDM-type	NDM-4	1
	NDM-6	1
	NDM-7	1
	NDM-9	1
	NDM-19	1
	VIM-1	8
	VIM-4	4
VIM-type	VIM-2	1
	VIM-5	1
	VIM-19	1
	IMP-4	2
IMP-type	IMP-1	1
	IMP-58	1
	IMP-63	1
KPC-type	KPC-2	5
	KPC-3	5
	GES-5	1
other class A type	IMI-1	1
	IMI-2	1
	IMI-6	1
	NMC-A	1
	VIM-1 + OXA-48	2
	KPC-2 + GES-5	1
	KPC-2 + NDM-4	1
	KPC-2 + VIM-1	1
	KPC-3 + OXA-48	1
	KPC-4 + NDM-7	1
	NDM-1 + IMP-1	1
	NDM-1 + OXA-181	1
	NDM-1 + OXA-204	1
multiple	NDM-1 + OXA-232	1
	NDM-1 + OXA-48	1
	NDM-1 + VIM-1	1
	NDM-1 + VIM-4	1
	NDM-19 + OXA-48	1
	NDM-4 + OXA-181	1
	NDM-4 + VIM-1	1
	NDM-5 + OXA-181	1
	NDM-5 + OXA-232	1
	NDM-5 + OXA-244	1
	NDM-5 + OXA-48	1
	NDM-7 + OXA-181	1
	NDM-7 + OXA-48	1
	OXA-181 + NDM-5 + VIM-1	1
	OXA-48 + NDM-1 + VIM-1	1
	OXA-48 + OXA-181 + NDM-4	1
	VIM-1 + VIM-4	1
	VIM-4 + OXA-48	1
Non-carbapenemase CRE		20
