# Supplementary material for: Evaluation of the Reveal® AST (SPECIFIC) for Antimicrobial Susceptibility Testing from Positive Blood Culture Spiked with Carbapenem-Resistant Isolates
Source: Pathogens. 2024 Aug 27;13(9):722. doi: 10.3390/pathogens13090722 (PMC11434930; doi:10.3390/pathogens13090722)
Supplement: Supplementary file 1 [file pathogens-13-00722-s001.zip › Table S2_TTR_analysis.xlsx]

## Sheet: Feuil1
Time-to-result	Antimicrobials
	Amikacin	Ampicillin	Aztreonam	Cefepime	Cefotaxime	Cefoxitin	Ceftazidime	Ceftazidime / Avibactam	Ciprofloxacin	Ertapenem	Gentamicin	Imipenem	Levofloxacin	Meropenem	Piperacillin	Piperacillin / Tazobactam	Tobramycin	Trimethoprim / Sulfamethoxazole
3h 00min		3			1	1									2
3h 01min	9	132	37	31	65	105	31	1	40	6	18	1	13		60	7	41	8
3h 02min		5			1	5	1										2
3h 04min		2				1	1								2		1
3h 11min	1	11	4	5	7	8	8	3	6	1	1		3		23	2	9	1
3h 14min			1
3h 20min				1
3h 21min		6	24	1	2	2	4	3	5		1		1		20	2	7
3h 22min							1		1				1
3h 24min			1
3h 30min															1
3h 31min		7	13	5	2	4	4	2	1	4	6		3		13	2	9	5
3h 32min								1
3h 41min		4	9	1	2	2	6	2	2	4	4		4		8	1	2	4
3h 44min																1		1
3h 50min			1
3h 51min		3	8	2	3		6	1	3	1	1		1		6	4	5	5
3h 54min									1
4h 00min	1								1		1		2				1	2
4h 01min	80	18	4	1		1	4	2	23	5	29		43		35	1	69	116
4h 02min	1										1				1			1
4h 04min	1								1		1		1				1	1
4h 10min	1									1
4h 11min	30		4	5		18	2	3	12	1	3		3		1	6		3
4h 20min																		1
4h 21min	2			7	3	1	1	3	1	3	4	2	2			5	3	4
4h 22min															1
4h 30min						1
4h 31min	1	1	3	2	3	8	3		2	5	1		3			3	3	1
4h 41min	2		1	5	1	18			2	4	2		2		1			1
4h 44min						1
4h 50min																	2
4h 51min	3			3	1		2	1	2	5	1		5		4	2	3	1
4h 53min	1
4h 54min	1
5h 00min	1															1
5h 01min	58		2	2	1				2	10			45		1	4	2
5h 02min									1				1				1
5h 11min			3	1				1		3	4	2	3			1	1	1
5h 21min			3	4	2	1			2	1	2		1			1	3	2
5h 30min								1	1
5h 31min			2	1	12			22	72	2		1	2		1	1	31	2
5h 32min					1			1	1								1
5h 34min					1			1					1
5h 40min									1
5h 41min			2	2	1	18	2	4	14	3	1				1
5h 50min				1				1
5h 51min				2			1	4		4	3	2	2			1
6h 00min			2	1			2	1
6h 01min	4		50	36	3		98	29		1		1	52		1	4
6h 02min			1				2						2
6h 04min							1
6h 10min					1								1
6h 11min				2	55			2		4	1	3				2		2
6h 12min					1
6h 14min					1
6h 21min			2					1		7	2	1						1
6h 30min					1	1	1			2	2	3		3		1
6h 31min			19	72	26	1	15	106		116	106	177		188	15	82		33
6h 32min			1	2						2	1	2		2		2		1
6h 34min				2				1		2	1	2		2		1
6h 41min														1
6h 50min																1
6h 51min																2
7h 41min																1
8h 01min																55
Table S2. Time-to-result (TTR) for each molecule. In boxes, the number of isolates tested.
