# Supplementary material for: Evaluation of the Reveal® AST (SPECIFIC) for Antimicrobial Susceptibility Testing from Positive Blood Culture Spiked with Carbapenem-Resistant Isolates
Source: Pathogens. 2024 Aug 27;13(9):722. doi: 10.3390/pathogens13090722 (PMC11434930; doi:10.3390/pathogens13090722)
Supplement: Supplementary file 1 [file pathogens-13-00722-s001.zip › Table S3_Raw data_revised.xlsx]

## Sheet: Feuil1
Table S3. Result of all Enterobacterales tested (n=197)
	Species	Strain	Carba	Class	Abx	TTR	REF (Disk diffusion or BMDa) - Raw data	REF - Categorisation	Reveal - Raw data	Reveal
	E. coli	7F9	-	None	Amikacin	4h 01min	2 mg/L	S	≤ 8.0	S
	E. coli	7F9	-	None	Ampicillin	4h 01min			> 8.0
	E. coli	7F9	-	None	Aztreonam	6h 01min	26 mm	S	≤ 1.0	S
	E. coli	7F9	-	None	Cefepime	6h 01min	>32 mg/L	R	> 8.0	R
	E. coli	7F9	-	None	Cefotaxime	6h 31min	6 mm	R	16.0	R
	E. coli	7F9	-	None	Cefoxitin	5h 21min	6 mm	R	> 16.0	R
	E. coli	7F9	-	None	Ceftazidime	6h 01min	2 mg/L	I	2.0	I
	E. coli	7F9	-	None	Ceftazidime_Avibactam	6h 31min	28 mm	S	≤ 2.0	S
Discrepancy	E. coli	7F9	-	None	Ciprofloxacin	4h 01min	24 mm	I	> 1.0	R
	E. coli	7F9	-	None	Ertapenem	6h 31min	23 mm	R	> 1.0	R
	E. coli	7F9	-	None	Gentamicin	6h 11min	>16 mg/L	R	> 4.0	R
	E. coli	7F9	-	None	Imipenem	6h 31min	32 mm	S	2.0	S
	E. coli	7F9	-	None	Levofloxacin	5h 01min	2 mg/L	R	> 1.0	R
	E. coli	7F9	-	None	Meropenem	6h 31min	4 mg/L	I	4.0	I
	E. coli	7F9	-	None	Piperacillin	3h 41min	6 mm	R	> 16.0	R
	E. coli	7F9	-	None	Piperacillin_Tazobactam	8h 01min	6 mm	R	> 16.0	R
	E. coli	7F9	-	None	Tobramycin	4h 01min	6 mm	R	> 4.0	R
	E. coli	7F9	-	None	Trimethoprim_Sulfamethoxazole	4h 01min	>4 mg/L	R	> 4.0	R
	K. pneumoniae	7F8	-	None	Imipenem	6h 31min	23 mm	S	2.0	S
	K. pneumoniae	7F8	-	None	Meropenem	6h 31min	10 mm	R	16.0	R
	K. pneumoniae	7F8	-	None	Amikacin	5h 01min	19 mm	S	≤ 8.0	S
	K. pneumoniae	7F8	-	None	Cefotaxime	3h 01min	6 mm	R	> 32.0	R
	K. pneumoniae	7F8	-	None	Gentamicin	4h 51min	6 mm	R	> 4.0	R
	K. pneumoniae	7F8	-	None	Cefepime	6h 01min	6 mm	R	> 8.0	R
	K. pneumoniae	7F8	-	None	Ceftazidime	3h 21min	6 mm	R	> 32.0	R
	K. pneumoniae	7F8	-	None	Piperacillin_Tazobactam	6h 31min	6 mm	R	> 16.0	R
	K. pneumoniae	7F8	-	None	Ertapenem	6h 31min	6 mm	R	> 1.0	R
	K. pneumoniae	7F8	-	None	Aztreonam	3h 41min	6 mm	R	> 4.0	R
	K. pneumoniae	7F8	-	None	Cefoxitin	3h 01min	6 mm	R	> 16.0	R
	K. pneumoniae	7F8	-	None	Ciprofloxacin	5h 31min	6 mm	R	> 1.0	R
	K. pneumoniae	7F8	-	None	Levofloxacin	6h 01min	6 mm	R	> 1.0	R
	K. pneumoniae	7F8	-	None	Piperacillin	3h 01min	6 mm	R	> 16.0	R
	K. pneumoniae	7F8	-	None	Tobramycin	5h 21min	6 mm	R	> 4.0	R
	K. pneumoniae	7F8	-	None	Trimethoprim_Sulfamethoxazole	6h 11min	6 mm	R	> 4.0	R
	K. pneumoniae	7F8	-	None	Ceftazidime_Avibactam	6h 31min	16 mm	S	≤ 2.0	S
	K. pneumoniae	7F8	-	None	Ampicillin	3h 11min
	K. pneumoniae	7F7	-	None	Meropenem	6h 31min	4 mg/L	I	4.0	I
	K. pneumoniae	7F7	-	None	Gentamicin	6h 31min	23 mm	S	≤ 2.0	S
	K. pneumoniae	7F7	-	None	Imipenem	6h 31min	31 mm	S	≤ 1.0	S
	K. pneumoniae	7F7	-	None	Amikacin	5h 01min	19 mm	S	≤ 8.0	S
	K. pneumoniae	7F7	-	None	Cefotaxime	3h 01min	6 mm	R	> 32.0	R
	K. pneumoniae	7F7	-	None	Cefepime	3h 01min	6 mm	R	> 8.0	R
	K. pneumoniae	7F7	-	None	Ceftazidime	6h 01min	6 mm	R	> 32.0	R
	K. pneumoniae	7F7	-	None	Piperacillin_Tazobactam	5h 01min	9 mm	R	> 16.0	R
	K. pneumoniae	7F7	-	None	Ertapenem	4h 41min	9 mm	R	> 1.0	R
	K. pneumoniae	7F7	-	None	Aztreonam	3h 21min	6 mm	R	> 4.0	R
	K. pneumoniae	7F7	-	None	Cefoxitin	3h 41min	9 mm	R	> 16.0	R
	K. pneumoniae	7F7	-	None	Piperacillin	3h 01min	6 mm	R	> 16.0	R
	K. pneumoniae	7F7	-	None	Tobramycin	3h 01min	9 mm	R	> 4.0	R
	K. pneumoniae	7F7	-	None	Trimethoprim_Sulfamethoxazole	3h 31min	6 mm	R	> 4.0	R
	K. pneumoniae	7F7	-	None	Ceftazidime_Avibactam	6h 31min	28 mm	S	≤ 2.0	S
	K. pneumoniae	7F7	-	None	Ciprofloxacin	5h 31min	31 mm	S	0.25	S
	K. pneumoniae	7F7	-	None	Levofloxacin	6h 01min	34 mm	S	≤ 0.5	S
	K. pneumoniae	7F7	-	None	Ampicillin	3h 01min
	E. cloacae	7F6	-	None	Amikacin	4h 11min	24 mm	S	≤ 8.0	S
	E. cloacae	7F6	-	None	Ampicillin	3h 01min
	E. cloacae	7F6	-	None	Aztreonam	3h 21min	6 mm	R	> 4.0	R
	E. cloacae	7F6	-	None	Cefepime	6h 31min	16 mg/L	R	> 8.0	R
	E. cloacae	7F6	-	None	Cefotaxime	3h 01min	6 mm	R	> 32.0	R
Discrepancy	E. cloacae	7F6	-	None	Cefoxitin	3h 01min	6 mm	R
	E. cloacae	7F6	-	None	Ceftazidime	3h 31min	6 mm	R	> 32.0	R
Discrepancy	E. cloacae	7F6	-	None	Ceftazidime_Avibactam	6h 01min	9 mm	R	≤ 2.0	S
	E. cloacae	7F6	-	None	Ciprofloxacin	5h 41min	35 mm	S	≤ 0.06	S
	E. cloacae	7F6	-	None	Ertapenem	6h 31min	18 mm	R	> 1.0	R
	E. cloacae	7F6	-	None	Gentamicin	6h 31min	23 mm	S	≤ 2.0	S
Discrepancy	E. cloacae	7F6	-	None	Imipenem	6h 31min	16 mg/L	R	2.0	S
	E. cloacae	7F6	-	None	Levofloxacin	4h 01min	35 mm	S	≤ 0.5	S
Discrepancy	E. cloacae	7F6	-	None	Meropenem	6h 31min	11 mm	R	8.0	I
	E. cloacae	7F6	-	None	Piperacillin	6h 31min	6 mm	R	> 16.0	R
	E. cloacae	7F6	-	None	Piperacillin_Tazobactam	6h 31min	6 mm	R	> 16.0	R
	E. cloacae	7F6	-	None	Tobramycin	4h 01min	23 mm	S	≤ 2.0	S
	E. cloacae	7F6	-	None	Trimethoprim_Sulfamethoxazole	4h 01min	29 mm	S	≤ 2.0	S
	K. pneumoniae	7F5	-	None	Amikacin	5h 01min	20 mm	S	≤ 8.0	S
	K. pneumoniae	7F5	-	None	Imipenem	6h 31min	26 mm	S	2.0	S
	K. pneumoniae	7F5	-	None	Meropenem	6h 31min	8 mm	R	16.0	R
	K. pneumoniae	7F5	-	None	Cefotaxime	6h 11min	6 mm	R	> 32.0	R
	K. pneumoniae	7F5	-	None	Gentamicin	3h 01min	6 mm	R	> 4.0	R
	K. pneumoniae	7F5	-	None	Cefepime	3h 01min	6 mm	R	> 8.0	R
	K. pneumoniae	7F5	-	None	Ceftazidime	6h 01min	6 mm	R	> 32.0	R
	K. pneumoniae	7F5	-	None	Piperacillin_Tazobactam	6h 31min	6 mm	R	> 16.0	R
	K. pneumoniae	7F5	-	None	Ertapenem	6h 31min	6 mm	R	> 1.0	R
	K. pneumoniae	7F5	-	None	Aztreonam	3h 51min	6 mm	R	> 4.0	R
	K. pneumoniae	7F5	-	None	Cefoxitin	4h 41min	6 mm	R	> 16.0	R
	K. pneumoniae	7F5	-	None	Piperacillin	4h 01min	6 mm	R	> 16.0	R
	K. pneumoniae	7F5	-	None	Tobramycin	4h 21min	6 mm	R	> 4.0	R
	K. pneumoniae	7F5	-	None	Ceftazidime_Avibactam	6h 31min	16 mm	S	≤ 2.0	S
	K. pneumoniae	7F5	-	None	Levofloxacin	6h 01min	29 mm	S	≤ 0.5	S
	K. pneumoniae	7F5	-	None	Trimethoprim_Sulfamethoxazole	6h 31min	19 mm	S	≤ 2.0	S
Discrepancy	K. pneumoniae	7F5	-	None	Ciprofloxacin	5h 31min	26 mm	S	0.5	I
	K. pneumoniae	7F5	-	None	Ampicillin	3h 01min
Discrepancy	K. pneumoniae	7F4	-	None	Meropenem	6h 31min	4 mg/L	I	0.25-1	S
	K. pneumoniae	7F4	-	None	Gentamicin	6h 31min	27 mm	S	≤ 2.0	S
	K. pneumoniae	7F4	-	None	Amikacin	5h 01min	28 mm	S	≤ 8.0	S
	K. pneumoniae	7F4	-	None	Cefotaxime	6h 11min	13 mm	R	4.0	R
	K. pneumoniae	7F4	-	None	Imipenem	6h 31min	27 mm	S	≤ 1.0	S
	K. pneumoniae	7F4	-	None	Cefepime	6h 31min	14 mm	R	> 8.0	R
	K. pneumoniae	7F4	-	None	Ceftazidime	6h 01min	8 mm	R	8.0	R
	K. pneumoniae	7F4	-	None	Piperacillin_Tazobactam	6h 31min	6 mm	R	> 16.0	R
	K. pneumoniae	7F4	-	None	Ertapenem	6h 31min	8 mm	R	> 1.0	R
	K. pneumoniae	7F4	-	None	Cefoxitin	4h 41min	6 mm	R	> 16.0	R
	K. pneumoniae	7F4	-	None	Piperacillin	4h 01min	6 mm	R	> 16.0	R
	K. pneumoniae	7F4	-	None	Ceftazidime_Avibactam	6h 31min	13 mm	S	≤ 2.0	S
	K. pneumoniae	7F4	-	None	Ciprofloxacin	5h 31min	31 mm	S	0.25	S
	K. pneumoniae	7F4	-	None	Levofloxacin	6h 01min	23 mm	S	≤ 0.5	S
	K. pneumoniae	7F4	-	None	Tobramycin	5h 31min	24 mm	S	≤ 2.0	S
Discrepancy	K. pneumoniae	7F4	-	None	Aztreonam	6h 31min	26 mm	S	4.0	I
Discrepancy	K. pneumoniae	7F4	-	None	Trimethoprim_Sulfamethoxazole	6h 31min	13 mm	I	≤ 2.0	S
	K. pneumoniae	7F4	-	None	Ampicillin	3h 01min
	K. aerogenes	7F3	-	None	Amikacin	6h 01min	14 mm	R	> 16.0	R
	K. aerogenes	7F3	-	None	Meropenem	6h 31min	6 mm	R	16.0	R
	K. aerogenes	7F3	-	None	Cefotaxime	3h 31min	6 mm	R	> 32.0	R
	K. aerogenes	7F3	-	None	Gentamicin	4h 01min	6 mm	R	> 4.0	R
	K. aerogenes	7F3	-	None	Imipenem	6h 31min	11 mm	R	> 8.0	R
	K. aerogenes	7F3	-	None	Cefepime	4h 21min	6 mm	R	> 8.0	R
	K. aerogenes	7F3	-	None	Ceftazidime	6h 01min	6 mm	R	> 32.0	R
	K. aerogenes	7F3	-	None	Piperacillin_Tazobactam	7h 41min	6 mm	R
	K. aerogenes	7F3	-	None	Ertapenem	6h 31min	6 mm	R	> 1.0	R
	K. aerogenes	7F3	-	None	Aztreonam	4h 41min	6 mm	R	> 4.0	R
	K. aerogenes	7F3	-	None	Ciprofloxacin	4h 51min	6 mm	R	> 1.0	R
	K. aerogenes	7F3	-	None	Piperacillin	3h 31min	6 mm	R	> 16.0	R
	K. aerogenes	7F3	-	None	Tobramycin	5h 01min	6 mm	R	> 4.0	R
	K. aerogenes	7F3	-	None	Trimethoprim_Sulfamethoxazole	4h 01min	6 mm	R	> 4.0	R
	K. aerogenes	7F3	-	None	Cefoxitin	3h 31min	6 mm	R
Discrepancy	K. aerogenes	7F3	-	None	Levofloxacin	4h 51min	10 mm	R	≤ 0.5	S
	K. aerogenes	7F3	-	None	Ceftazidime_Avibactam	5h 51min	13 mm	S	≤ 2.0	S
	K. aerogenes	7F3	-	None	Ampicillin	3h 01min
	K. pneumoniae	7F2	-	None	Amikacin	5h 01min	23 mm	S	≤ 8.0	S
	K. pneumoniae	7F2	-	None	Ampicillin	3h 01min
	K. pneumoniae	7F2	-	None	Aztreonam	3h 21min	12 mm	R	> 4.0	R
	K. pneumoniae	7F2	-	None	Cefepime	6h 31min	19 mm	R	> 8.0	R
	K. pneumoniae	7F2	-	None	Cefotaxime	3h 01min	6 mm	R	> 32.0	R
	K. pneumoniae	7F2	-	None	Cefoxitin	4h 21min	6 mm	R	> 16.0	R
	K. pneumoniae	7F2	-	None	Ceftazidime	6h 01min	6 mm	R	> 32.0	R
	K. pneumoniae	7F2	-	None	Ceftazidime_Avibactam	6h 31min	16 mm	S	≤ 2.0	S
	K. pneumoniae	7F2	-	None	Ciprofloxacin	5h 31min	>2 mg/L	R	> 1.0	R
	K. pneumoniae	7F2	-	None	Ertapenem	5h 41min	14 mm	R	> 1.0	R
	K. pneumoniae	7F2	-	None	Gentamicin	3h 01min	16 mg/L	R	> 4.0	R
	K. pneumoniae	7F2	-	None	Imipenem	6h 31min	16 mm	R	8.0	R
	K. pneumoniae	7F2	-	None	Levofloxacin	5h 51min	>8 mg/L	R	> 1.0	R
	K. pneumoniae	7F2	-	None	Meropenem	6h 31min	11 mm	R	16.0	R
	K. pneumoniae	7F2	-	None	Piperacillin	3h 51min	6 mm	R	> 16.0	R
	K. pneumoniae	7F2	-	None	Piperacillin_Tazobactam	3h 01min	6 mm	R	> 16.0	R
	K. pneumoniae	7F2	-	None	Tobramycin	3h 31min	>8 mg/L	R	> 4.0	R
	K. pneumoniae	7F2	-	None	Trimethoprim_Sulfamethoxazole	4h 11min	>4/76 mg/L	R	> 4.0	R
	E. cloacae	7F10	-	None	Ceftazidime_Avibactam	6h 00min	12 mm	S	≤ 2.0	S
	E. cloacae	7F10	-	None	Amikacin	4h 10min	26 mm	S	≤ 8.0	S
	E. cloacae	7F10	-	None	Imipenem	6h 30min	15 mm	R	> 8.0	R
	E. cloacae	7F10	-	None	Meropenem	6h 30min	9 mm	R	32.0	R
	E. cloacae	7F10	-	None	Cefotaxime	3h 00min	6 mm	R	> 32.0	R
	E. cloacae	7F10	-	None	Gentamicin	6h 30min	6 mm	R	> 4.0	R
	E. cloacae	7F10	-	None	Cefepime	3h 20min	6 mm	R	> 8.0	R
	E. cloacae	7F10	-	None	Ceftazidime	6h 30min	6 mm	R	> 32.0	R
	E. cloacae	7F10	-	None	Piperacillin_Tazobactam	6h 30min	6 mm	R	> 16.0	R
	E. cloacae	7F10	-	None	Ertapenem	6h 30min	6 mm	R	> 1.0	R
	E. cloacae	7F10	-	None	Aztreonam	6h 00min	6 mm	R	> 4.0	R
	E. cloacae	7F10	-	None	Ciprofloxacin	5h 40min	17 mm	R	> 1.0	R
	E. cloacae	7F10	-	None	Piperacillin	3h 00min	6 mm	R	> 16.0	R
	E. cloacae	7F10	-	None	Tobramycin	4h 00min	13 mm	R	> 4.0	R
	E. cloacae	7F10	-	None	Trimethoprim_Sulfamethoxazole	4h 00min	6 mm	R	> 4.0	R
	E. cloacae	7F10	-	None	Cefoxitin	3h 00min	6 mm	R
	E. cloacae	7F10	-	None	Levofloxacin	4h 00min	23 mm	S	≤ 0.5	S
	E. cloacae	7F10	-	None	Ampicillin	3h 00min
Discrepancy	C. freundii	7F1	-	None	Meropenem	6h 31min	8 mg/L	I	0.25-1	S
	C. freundii	7F1	-	None	Gentamicin	4h 01min	22 mm	S	≤ 2.0	S
	C. freundii	7F1	-	None	Amikacin	4h 01min	24 mm	S	≤ 8.0	S
	C. freundii	7F1	-	None	Imipenem	6h 31min	24 mm	S	≤ 1.0	S
	C. freundii	7F1	-	None	Cefotaxime	3h 01min	6 mm	R	> 32.0	R
	C. freundii	7F1	-	None	Cefepime	6h 31min	6 mm	R	> 8.0	R
	C. freundii	7F1	-	None	Ceftazidime	3h 01min	6 mm	R	> 32.0	R
Discrepancy	C. freundii	7F1	-	None	Piperacillin_Tazobactam	6h 31min	6 mm	R	≤ 8.0	S
	C. freundii	7F1	-	None	Ertapenem	4h 11min	6 mm	R	> 1.0	R
	C. freundii	7F1	-	None	Aztreonam	3h 51min	6 mm	R	> 4.0	R
	C. freundii	7F1	-	None	Ciprofloxacin	4h 01min	6 mm	R	> 1.0	R
	C. freundii	7F1	-	None	Levofloxacin	3h 51min	9 mm	R	> 1.0	R
	C. freundii	7F1	-	None	Piperacillin	3h 31min	6 mm	R	> 16.0	R
	C. freundii	7F1	-	None	Cefoxitin	3h 11min	11 mm	R
	C. freundii	7F1	-	None	Ceftazidime_Avibactam	5h 31min	15 mm	S	≤ 2.0	S
	C. freundii	7F1	-	None	Tobramycin	4h 01min	22 mm	S	≤ 2.0	S
	C. freundii	7F1	-	None	Trimethoprim_Sulfamethoxazole	4h 01min	28 mm	S	≤ 2.0	S
	C. freundii	7F1	-	None	Ampicillin	3h 01min
Discrepancy	K. pneumoniae	7E7	-	None	Meropenem	6h 31min	4 mg/L	I	0.25-1	S
	K. pneumoniae	7E7	-	None	Imipenem	6h 31min	34 mm	S	≤ 1.0	S
	K. pneumoniae	7E7	-	None	Amikacin	5h 01min	20 mm	S	≤ 8.0	S
	K. pneumoniae	7E7	-	None	Ertapenem	6h 31min	14 mm	R	> 1.0	R
	K. pneumoniae	7E7	-	None	Cefotaxime	6h 11min	6 mm	R	> 32.0	R
	K. pneumoniae	7E7	-	None	Gentamicin	6h 21min	6 mm	R	> 4.0	R
	K. pneumoniae	7E7	-	None	Cefepime	5h 21min	6 mm	R	> 8.0	R
	K. pneumoniae	7E7	-	None	Ceftazidime	6h 01min	6 mm	R	> 32.0	R
Discrepancy	K. pneumoniae	7E7	-	None	Piperacillin_Tazobactam	6h 31min	10 mm	R	≤ 8.0	S
	K. pneumoniae	7E7	-	None	Aztreonam	5h 21min	6 mm	R	> 4.0	R
	K. pneumoniae	7E7	-	None	Cefoxitin	4h 31min	6 mm	R	> 16.0	R
	K. pneumoniae	7E7	-	None	Ciprofloxacin	5h 31min	6 mm	R	> 1.0	R
	K. pneumoniae	7E7	-	None	Levofloxacin	6h 01min	6 mm	R	> 1.0	R
	K. pneumoniae	7E7	-	None	Piperacillin	4h 01min	6 mm	R	> 16.0	R
	K. pneumoniae	7E7	-	None	Tobramycin	5h 31min	6 mm	R	> 4.0	R
	K. pneumoniae	7E7	-	None	Trimethoprim_Sulfamethoxazole	6h 31min	6 mm	R	> 4.0	R
	K. pneumoniae	7E7	-	None	Ceftazidime_Avibactam	6h 31min	25 mm	S	≤ 2.0	S
	K. pneumoniae	7E7	-	None	Ampicillin	3h 11min
Discrepancy	K. pneumoniae	7E6	-	None	Meropenem	6h 31min	8 mg/L	I	0.25-1	S
	K. pneumoniae	7E6	-	None	Imipenem	6h 31min	25 mm	S	≤ 1.0	S
	K. pneumoniae	7E6	-	None	Gentamicin	6h 31min	10 mm	R	> 4.0	R
	K. pneumoniae	7E6	-	None	Amikacin	5h 01min	13 mm	R	> 16.0	R
	K. pneumoniae	7E6	-	None	Ceftazidime	6h 01min	18 mm	R	16.0	R
	K. pneumoniae	7E6	-	None	Cefotaxime	6h 11min	6 mm	R	> 32.0	R
	K. pneumoniae	7E6	-	None	Cefepime	4h 51min	6 mm	R	> 8.0	R
	K. pneumoniae	7E6	-	None	Piperacillin_Tazobactam	6h 31min	6 mm	R	> 16.0	R
	K. pneumoniae	7E6	-	None	Ertapenem	6h 31min	9 mm	R	> 1.0	R
	K. pneumoniae	7E6	-	None	Levofloxacin	6h 01min	6 mm	NA	≤ 0.5	S
	K. pneumoniae	7E6	-	None	Aztreonam	5h 11min	10 mm	R	> 4.0	R
	K. pneumoniae	7E6	-	None	Cefoxitin	4h 41min	6 mm	R	> 16.0	R
	K. pneumoniae	7E6	-	None	Ciprofloxacin	5h 31min	14 mm	R	> 1.0	R
	K. pneumoniae	7E6	-	None	Piperacillin	4h 01min	6 mm	R	> 16.0	R
	K. pneumoniae	7E6	-	None	Tobramycin	5h 31min	8 mm	R	> 4.0	R
	K. pneumoniae	7E6	-	None	Ceftazidime_Avibactam	6h 31min	21 mm	S	≤ 2.0	S
Discrepancy	K. pneumoniae	7E6	-	None	Trimethoprim_Sulfamethoxazole	6h 31min	12 mm	I	≤ 2.0	S
	K. pneumoniae	7E6	-	None	Ampicillin	3h 11min
	E. coli	7E5	-	None	Gentamicin	6h 31min	25 mm	S	≤ 2.0	S
	E. coli	7E5	-	None	Amikacin	4h 01min	24 mm	S	≤ 8.0	S
	E. coli	7E5	-	None	Meropenem	6h 31min	12 mm	S	0.25-1	S
Discrepancy	E. coli	7E5	-	None	Imipenem	6h 31min	8 mg/L	R	4.0	I
	E. coli	7E5	-	None	Cefotaxime	3h 01min	6 mm	R	> 32.0	R
	E. coli	7E5	-	None	Cefepime	4h 11min	6 mm	R	> 8.0	R
	E. coli	7E5	-	None	Ceftazidime	6h 01min	6 mm	R	> 32.0	R
	E. coli	7E5	-	None	Piperacillin_Tazobactam	8h 01min	6 mm	R	> 16.0	R
	E. coli	7E5	-	None	Ertapenem	5h 51min	16 mm	R	> 1.0	R
	E. coli	7E5	-	None	Aztreonam	3h 01min	6 mm	R	> 4.0	R
	E. coli	7E5	-	None	Cefoxitin	3h 01min	6 mm	R	> 16.0	R
	E. coli	7E5	-	None	Ciprofloxacin	4h 01min	6 mm	R	> 1.0	R
	E. coli	7E5	-	None	Levofloxacin	5h 01min	6 mm	R	> 1.0	R
	E. coli	7E5	-	None	Piperacillin	3h 01min	6 mm	R	> 16.0	R
	E. coli	7E5	-	None	Trimethoprim_Sulfamethoxazole	4h 01min	6 mm	R	> 4.0	R
	E. coli	7E5	-	None	Ceftazidime_Avibactam	6h 31min	16 mm	S	4.0	S
	E. coli	7E5	-	None	Tobramycin	4h 01min	25 mm	S	≤ 2.0	S
	E. coli	7E5	-	None	Ampicillin	4h 01min			> 8.0
	K. pneumoniae	7E4	-	None	Amikacin	5h 01min	4 mg/L	S	≤ 8.0	S
	K. pneumoniae	7E4	-	None	Gentamicin	6h 31min	21 mm	S	≤ 2.0	S
	K. pneumoniae	7E4	-	None	Imipenem	6h 31min	22 mm	S	2.0	S
	K. pneumoniae	7E4	-	None	Meropenem	6h 31min	6 mm	R	16.0	R
	K. pneumoniae	7E4	-	None	Cefotaxime	6h 11min	6 mm	R	> 32.0	R
	K. pneumoniae	7E4	-	None	Cefepime	3h 01min	6 mm	R	> 8.0	R
	K. pneumoniae	7E4	-	None	Ceftazidime	6h 01min	6 mm	R	> 32.0	R
	K. pneumoniae	7E4	-	None	Piperacillin_Tazobactam	5h 51min	6 mm	R	> 16.0	R
	K. pneumoniae	7E4	-	None	Ertapenem	6h 31min	6 mm	R	> 1.0	R
	K. pneumoniae	7E4	-	None	Aztreonam	3h 21min	6 mm	R	> 4.0	R
	K. pneumoniae	7E4	-	None	Cefoxitin	3h 41min	11 mm	R	> 16.0	R
	K. pneumoniae	7E4	-	None	Ciprofloxacin	5h 31min	6 mm	R	> 1.0	R
	K. pneumoniae	7E4	-	None	Levofloxacin	6h 01min	6 mm	R	> 1.0	R
	K. pneumoniae	7E4	-	None	Piperacillin	4h 01min	6 mm	R	> 16.0	R
	K. pneumoniae	7E4	-	None	Tobramycin	4h 51min	8 mm	R	> 4.0	R
	K. pneumoniae	7E4	-	None	Trimethoprim_Sulfamethoxazole	6h 31min	6 mm	R	> 4.0	R
	K. pneumoniae	7E4	-	None	Ceftazidime_Avibactam	6h 31min	16 mm	S	≤ 2.0	S
	K. pneumoniae	7E4	-	None	Ampicillin	3h 01min
	E. coli	7E3	-	None	Meropenem	6h 31min	8 mg/L	I	8.0	I
	E. coli	7E3	-	None	Gentamicin	6h 31min	16 mm	R	> 4.0	R
	E. coli	7E3	-	None	Amikacin	4h 01min	20 mm	S	≤ 8.0	S
	E. coli	7E3	-	None	Imipenem	6h 31min	18 mm	R	8.0	R
	E. coli	7E3	-	None	Cefotaxime	3h 01min	6 mm	R	> 32.0	R
	E. coli	7E3	-	None	Cefepime	4h 31min	6 mm	R	> 8.0	R
	E. coli	7E3	-	None	Ceftazidime	3h 01min	6 mm	R	> 32.0	R
	E. coli	7E3	-	None	Piperacillin_Tazobactam	8h 01min	6 mm	R	16.0	R
	E. coli	7E3	-	None	Ertapenem	6h 31min	9 mm	R	> 1.0	R
	E. coli	7E3	-	None	Aztreonam	3h 01min	6 mm	R	> 4.0	R
	E. coli	7E3	-	None	Cefoxitin	5h 41min	6 mm	R	> 16.0	R
Discrepancy	E. coli	7E3	-	None	Ceftazidime_Avibactam	6h 31min	6 mm	R	8.0	S
	E. coli	7E3	-	None	Ciprofloxacin	4h 01min	6 mm	R	> 1.0	R
	E. coli	7E3	-	None	Levofloxacin	5h 01min	6 mm	R	> 1.0	R
	E. coli	7E3	-	None	Piperacillin	4h 01min	6 mm	R	> 16.0	R
	E. coli	7E3	-	None	Trimethoprim_Sulfamethoxazole	4h 01min	6 mm	R	> 4.0	R
Discrepancy	E. coli	7E3	-	None	Tobramycin	4h 01min	19 mm	S	4.0	R
	E. coli	7E3	-	None	Ampicillin	4h 01min			> 8.0
	K. oxytoca	7E2	-	None	Ceftazidime_Avibactam	5h 41min	≤2 mg/L	S	≤ 2.0	S
Discrepancy	K. oxytoca	7E2	-	None	Meropenem	6h 31min	6 mm	R	8.0	I
	K. oxytoca	7E2	-	None	Imipenem	6h 31min	19 mm	I	4.0	I
	K. oxytoca	7E2	-	None	Cefotaxime	6h 11min	6 mm	R	> 32.0	R
	K. oxytoca	7E2	-	None	Gentamicin	6h 31min	6 mm	R	> 4.0	R
	K. oxytoca	7E2	-	None	Cefepime	3h 31min	6 mm	R	> 8.0	R
	K. oxytoca	7E2	-	None	Ceftazidime	6h 01min	6 mm	R	> 32.0	R
Discrepancy	K. oxytoca	7E2	-	None	Trimethoprim_Sulfamethoxazole	6h 31min	6 mm	R	4.0	I
	K. oxytoca	7E2	-	None	Amikacin	5h 01min	6 mm	R	> 16.0	R
	K. oxytoca	7E2	-	None	Piperacillin_Tazobactam	6h 31min	6 mm	R	> 16.0	R
	K. oxytoca	7E2	-	None	Ertapenem	6h 31min	6 mm	R	> 1.0	R
	K. oxytoca	7E2	-	None	Aztreonam	5h 01min	6 mm	R	> 4.0	R
	K. oxytoca	7E2	-	None	Cefoxitin	4h 01min	6 mm	R	> 16.0	R
	K. oxytoca	7E2	-	None	Ciprofloxacin	5h 31min	6 mm	R	> 1.0	R
	K. oxytoca	7E2	-	None	Levofloxacin	6h 01min	6 mm	R	> 1.0	R
	K. oxytoca	7E2	-	None	Piperacillin	3h 31min	6 mm	R	> 16.0	R
	K. oxytoca	7E2	-	None	Tobramycin	5h 31min	6 mm	R	> 4.0	R
	K. oxytoca	7E2	-	None	Ampicillin	3h 21min
	K. pneumoniae	7E10	-	None	Meropenem	6h 31min	8 mg/L	I	4.0	I
	K. pneumoniae	7E10	-	None	Gentamicin	6h 31min	24 mm	S	≤ 2.0	S
	K. pneumoniae	7E10	-	None	Amikacin	5h 01min	26 mm	S	≤ 8.0	S
	K. pneumoniae	7E10	-	None	Imipenem	6h 31min	24 mm	S	≤ 1.0	S
	K. pneumoniae	7E10	-	None	Cefotaxime	6h 11min	6 mm	R	> 32.0	R
	K. pneumoniae	7E10	-	None	Cefepime	6h 31min	6 mm	R	> 8.0	R
	K. pneumoniae	7E10	-	None	Ceftazidime	6h 01min	6 mm	R	> 32.0	R
	K. pneumoniae	7E10	-	None	Piperacillin_Tazobactam	6h 31min	6 mm	R	> 16.0	R
	K. pneumoniae	7E10	-	None	Ertapenem	6h 31min	9 mm	R	> 1.0	R
	K. pneumoniae	7E10	-	None	Aztreonam	4h 11min	14 mm	R	> 4.0	R
	K. pneumoniae	7E10	-	None	Cefoxitin	3h 01min	6 mm	R	> 16.0	R
	K. pneumoniae	7E10	-	None	Ciprofloxacin	5h 31min	11 mm	R	> 1.0	R
	K. pneumoniae	7E10	-	None	Levofloxacin	6h 01min	7 mm	R	> 1.0	R
	K. pneumoniae	7E10	-	None	Piperacillin	4h 01min	6 mm	R	> 16.0	R
	K. pneumoniae	7E10	-	None	Trimethoprim_Sulfamethoxazole	6h 31min	6 mm	R	> 4.0	R
	K. pneumoniae	7E10	-	None	Ceftazidime_Avibactam	6h 31min	15 mm	S	≤ 2.0	S
	K. pneumoniae	7E10	-	None	Tobramycin	5h 31min	23 mm	S	≤ 2.0	S
	K. pneumoniae	7E10	-	None	Ampicillin	3h 01min
	K. oxytoca	7E1	-	None	Trimethoprim_Sulfamethoxazole	6h 31min	≤2/38 mg/L	S	≤ 2.0	S
	K. oxytoca	7E1	-	None	Meropenem	6h 31min	8 mg/L	I	8.0	I
	K. oxytoca	7E1	-	None	Gentamicin	6h 31min	23 mm	S	≤ 2.0	S
	K. oxytoca	7E1	-	None	Amikacin	5h 01min	23 mm	S	≤ 8.0	S
	K. oxytoca	7E1	-	None	Imipenem	6h 31min	15 mm	R	8.0	R
	K. oxytoca	7E1	-	None	Cefepime	5h 41min	6 mm	R	> 8.0	R
	K. oxytoca	7E1	-	None	Cefotaxime	6h 11min	6 mm	R	32.0	R
	K. oxytoca	7E1	-	None	Ceftazidime	6h 01min	6 mm	R	> 32.0	R
	K. oxytoca	7E1	-	None	Piperacillin_Tazobactam	6h 01min	6 mm	R	> 16.0	R
	K. oxytoca	7E1	-	None	Ertapenem	5h 01min	11 mm	R	> 1.0	R
	K. oxytoca	7E1	-	None	Aztreonam	4h 01min	6 mm	R	> 4.0	R
	K. oxytoca	7E1	-	None	Cefoxitin	4h 41min	6 mm	R	> 16.0	R
	K. oxytoca	7E1	-	None	Ciprofloxacin	5h 31min	10 mm	R	> 1.0	R
	K. oxytoca	7E1	-	None	Levofloxacin	6h 01min	12 mm	R	> 1.0	R
	K. oxytoca	7E1	-	None	Piperacillin	4h 01min	6 mm	R	> 16.0	R
	K. oxytoca	7E1	-	None	Ceftazidime_Avibactam	5h 41min	18 mm	S	≤ 2.0	S
	K. oxytoca	7E1	-	None	Tobramycin	5h 31min	23 mm	S	≤ 2.0	S
	K. oxytoca	7E1	-	None	Ampicillin	3h 01min
	E. coli	7C7	GES-5	A	Meropenem	6h 31min	6 mm	R	16.0	R
	E. coli	7C7	GES-5	A	Imipenem	6h 31min	14 mm	R	8.0	R
	E. coli	7C7	GES-5	A	Cefepime	3h 11min	12 mm	R	> 8.0	R
	E. coli	7C7	GES-5	A	Ceftazidime	3h 01min	6 mm	R	> 32.0	R
	E. coli	7C7	GES-5	A	Cefotaxime	3h 11min	6 mm	R	> 32.0	R
	E. coli	7C7	GES-5	A	Gentamicin	6h 31min	6 mm	R	> 4.0	R
	E. coli	7C7	GES-5	A	Amikacin	3h 01min	6 mm	R	> 16.0	R
	E. coli	7C7	GES-5	A	Piperacillin_Tazobactam	8h 01min	6 mm	R	> 16.0	R
	E. coli	7C7	GES-5	A	Ertapenem	6h 31min	6 mm	R	> 1.0	R
	E. coli	7C7	GES-5	A	Aztreonam	3h 01min	10 mm	R	> 4.0	R
	E. coli	7C7	GES-5	A	Cefoxitin	4h 11min	6 mm	R	> 16.0	R
	E. coli	7C7	GES-5	A	Ciprofloxacin	4h 01min	16 mm	R	> 1.0	R
	E. coli	7C7	GES-5	A	Levofloxacin	5h 01min	13 mm	R	> 1.0	R
	E. coli	7C7	GES-5	A	Piperacillin	3h 21min	6 mm	R	> 16.0	R
	E. coli	7C7	GES-5	A	Tobramycin	4h 01min	6 mm	R	> 4.0	R
	E. coli	7C7	GES-5	A	Ceftazidime_Avibactam	6h 31min	30 mm	S	≤ 2.0	S
	E. coli	7C7	GES-5	A	Trimethoprim_Sulfamethoxazole	4h 01min	36 mm	S	≤ 2.0	S
	E. coli	7C7	GES-5	A	Ampicillin	4h 01min			> 8.0
	E. cloacae	7C4	NMC-A	A	Cefotaxime	6h 11min	27 mm	S	≤ 1.0	S
	E. cloacae	7C4	NMC-A	A	Ceftazidime	6h 31min	29 mm	S	≤ 1.0	S
	E. cloacae	7C4	NMC-A	A	Gentamicin	6h 31min	23 mm	S	≤ 2.0	S
	E. cloacae	7C4	NMC-A	A	Amikacin	4h 11min	25 mm	S	≤ 8.0	S
	E. cloacae	7C4	NMC-A	A	Piperacillin_Tazobactam	6h 31min	23 mm	S	≤ 8.0	S
	E. cloacae	7C4	NMC-A	A	Meropenem	6h 31min	20 mm	I	4.0	I
	E. cloacae	7C4	NMC-A	A	Ertapenem	6h 31min	13 mm	R	> 1.0	R
	E. cloacae	7C4	NMC-A	A	Imipenem	6h 31min	6 mm	R	> 8.0	R
	E. cloacae	7C4	NMC-A	A	Cefepime	6h 31min	35 mm	S	≤ 0.5	S
	E. cloacae	7C4	NMC-A	A	Cefoxitin	3h 01min	6 mm	R
	E. cloacae	7C4	NMC-A	A	Aztreonam	6h 01min	27 mm	S	≤ 1.0	S
	E. cloacae	7C4	NMC-A	A	Ceftazidime_Avibactam	6h 01min	32 mm	S	≤ 2.0	S
	E. cloacae	7C4	NMC-A	A	Ciprofloxacin	5h 41min	35 mm	S	≤ 0.06	S
	E. cloacae	7C4	NMC-A	A	Levofloxacin	4h 01min	35 mm	S	≤ 0.5	S
	E. cloacae	7C4	NMC-A	A	Piperacillin	6h 31min	20 mm	S	≤ 8.0	S
	E. cloacae	7C4	NMC-A	A	Tobramycin	4h 01min	22 mm	S	≤ 2.0	S
	E. cloacae	7C4	NMC-A	A	Trimethoprim_Sulfamethoxazole	4h 01min	29 mm	S	≤ 2.0	S
	E. cloacae	7C4	NMC-A	A	Ampicillin	3h 01min
	E. cloacae	7C3	IMI-6	A	Piperacillin_Tazobactam	6h 31min	19 mm	S	≤ 8.0	S
	E. cloacae	7C3	IMI-6	A	Meropenem	6h 31min	8 mg/L	I	4.0	I
	E. cloacae	7C3	IMI-6	A	Cefepime	6h 31min	31 mm	S	≤ 0.5	S
	E. cloacae	7C3	IMI-6	A	Ceftazidime	6h 31min	24 mm	S	≤ 1.0	S
	E. cloacae	7C3	IMI-6	A	Gentamicin	6h 31min	21 mm	S	≤ 2.0	S
Discrepancy	E. cloacae	7C3	IMI-6	A	Cefotaxime	6h 11min	24 mm	S	4.0	R
	E. cloacae	7C3	IMI-6	A	Amikacin	4h 11min	21 mm	S	≤ 8.0	S
	E. cloacae	7C3	IMI-6	A	Ertapenem	6h 31min	11 mm	R	> 1.0	R
	E. cloacae	7C3	IMI-6	A	Imipenem	6h 31min	6 mm	R	8.0	R
	E. cloacae	7C3	IMI-6	A	Aztreonam	6h 01min	19 mm	R	> 4.0	R
	E. cloacae	7C3	IMI-6	A	Cefoxitin	3h 01min	6 mm	R
Discrepancy	E. cloacae	7C3	IMI-6	A	Piperacillin	6h 31min	12 mm	R	≤ 8.0	S
	E. cloacae	7C3	IMI-6	A	Ceftazidime_Avibactam	6h 01min	26 mm	S	≤ 2.0	S
	E. cloacae	7C3	IMI-6	A	Ciprofloxacin	5h 41min	35 mm	S	≤ 0.06	S
	E. cloacae	7C3	IMI-6	A	Levofloxacin	4h 01min	31 mm	S	≤ 0.5	S
	E. cloacae	7C3	IMI-6	A	Tobramycin	4h 01min	21 mm	S	≤ 2.0	S
	E. cloacae	7C3	IMI-6	A	Trimethoprim_Sulfamethoxazole	4h 01min	27 mm	S	≤ 2.0	S
	E. cloacae	7C3	IMI-6	A	Ampicillin	3h 01min
	E. cloacae	7C2	IMI-2	A	Cefotaxime	6h 11min	29 mm	S	≤ 1.0	S
	E. cloacae	7C2	IMI-2	A	Ceftazidime	6h 31min	28 mm	S	≤ 1.0	S
	E. cloacae	7C2	IMI-2	A	Gentamicin	6h 31min	24 mm	S	≤ 2.0	S
	E. cloacae	7C2	IMI-2	A	Amikacin	4h 11min	26 mm	S	≤ 8.0	S
	E. cloacae	7C2	IMI-2	A	Piperacillin_Tazobactam	6h 31min	23 mm	S	≤ 8.0	S
	E. cloacae	7C2	IMI-2	A	Ertapenem	6h 31min	20 mm	R	> 1.0	R
	E. cloacae	7C2	IMI-2	A	Meropenem	6h 31min	18 mm	I	8.0	I
	E. cloacae	7C2	IMI-2	A	Imipenem	4h 21min	6 mm	R	> 8.0	R
	E. cloacae	7C2	IMI-2	A	Cefepime	6h 31min	32 mm	S	≤ 0.5	S
	E. cloacae	7C2	IMI-2	A	Cefoxitin	3h 01min	6 mm	R
	E. cloacae	7C2	IMI-2	A	Aztreonam	6h 01min	32 mm	S	≤ 1.0	S
	E. cloacae	7C2	IMI-2	A	Ceftazidime_Avibactam	6h 01min	31 mm	S	≤ 2.0	S
	E. cloacae	7C2	IMI-2	A	Ciprofloxacin	5h 41min	39 mm	S	≤ 0.06	S
	E. cloacae	7C2	IMI-2	A	Levofloxacin	4h 01min	35 mm	S	≤ 0.5	S
	E. cloacae	7C2	IMI-2	A	Piperacillin	6h 31min	21 mm	S	≤ 8.0	S
	E. cloacae	7C2	IMI-2	A	Tobramycin	4h 01min	25 mm	S	≤ 2.0	S
	E. cloacae	7C2	IMI-2	A	Trimethoprim_Sulfamethoxazole	4h 01min	32 mm	S	≤ 2.0	S
	E. cloacae	7C2	IMI-2	A	Ampicillin	3h 01min
Discrepancy	E. cloacae	7C1	IMI-1	A	Meropenem	6h 31min	16 mg/L	R	4.0	I
	E. cloacae	7C1	IMI-1	A	Ertapenem	6h 31min	>8 mg/L	R	> 1.0	R
	E. cloacae	7C1	IMI-1	A	Cefepime	6h 31min	39 mm	S	≤ 0.5	S
	E. cloacae	7C1	IMI-1	A	Cefotaxime	6h 11min	32 mm	S	≤ 1.0	S
	E. cloacae	7C1	IMI-1	A	Ceftazidime	6h 31min	27 mm	S	≤ 1.0	S
	E. cloacae	7C1	IMI-1	A	Gentamicin	6h 31min	25 mm	S	≤ 2.0	S
	E. cloacae	7C1	IMI-1	A	Amikacin	4h 11min	25 mm	S	≤ 8.0	S
	E. cloacae	7C1	IMI-1	A	Piperacillin_Tazobactam	6h 31min	28 mm	S	≤ 8.0	S
	E. cloacae	7C1	IMI-1	A	Imipenem	6h 01min	8 mm	R	> 8.0	R
	E. cloacae	7C1	IMI-1	A	Cefoxitin	3h 01min	6 mm	R
	E. cloacae	7C1	IMI-1	A	Aztreonam	6h 01min	35 mm	S	≤ 1.0	S
	E. cloacae	7C1	IMI-1	A	Ceftazidime_Avibactam	6h 01min	31 mm	S	≤ 2.0	S
	E. cloacae	7C1	IMI-1	A	Ciprofloxacin	5h 41min	42 mm	S	≤ 0.06	S
	E. cloacae	7C1	IMI-1	A	Levofloxacin	4h 01min	35 mm	S	≤ 0.5	S
	E. cloacae	7C1	IMI-1	A	Piperacillin	6h 31min	24 mm	S	≤ 8.0	S
	E. cloacae	7C1	IMI-1	A	Tobramycin	4h 01min	24 mm	S	≤ 2.0	S
	E. cloacae	7C1	IMI-1	A	Trimethoprim_Sulfamethoxazole	4h 01min	33 mm	S	≤ 2.0	S
	E. cloacae	7C1	IMI-1	A	Ampicillin	3h 01min
	K. pneumoniae	7B1	KPC-39 (non carba)	None	Gentamicin	6h 31min	24 mm	S	≤ 2.0	S
	K. pneumoniae	7B1	KPC-39 (non carba)	None	Meropenem	6h 31min	25 mm	S	0.25-1	S
	K. pneumoniae	7B1	KPC-39 (non carba)	None	Ertapenem	6h 31min	21 mm	S	0.25-0.5	S
	K. pneumoniae	7B1	KPC-39 (non carba)	None	Amikacin	5h 01min	25 mm	S	≤ 8.0	S
	K. pneumoniae	7B1	KPC-39 (non carba)	None	Imipenem	6h 31min	4 mg/L	I	4.0	I
	K. pneumoniae	7B1	KPC-39 (non carba)	None	Cefotaxime	6h 11min	9 mm	R	16.0	R
Discrepancy	K. pneumoniae	7B1	KPC-39 (non carba)	None	Cefepime	6h 31min	16 mm	R	4.0	I
	K. pneumoniae	7B1	KPC-39 (non carba)	None	Ceftazidime	3h 01min	6 mm	R	> 32.0	R
	K. pneumoniae	7B1	KPC-39 (non carba)	None	Piperacillin_Tazobactam	6h 31min	8 mm	R	> 16.0	R
	K. pneumoniae	7B1	KPC-39 (non carba)	None	Aztreonam	3h 21min	6 mm	R	> 4.0	R
	K. pneumoniae	7B1	KPC-39 (non carba)	None	Ceftazidime_Avibactam	6h 31min	11 mm	R	> 8.0	R
	K. pneumoniae	7B1	KPC-39 (non carba)	None	Ciprofloxacin	4h 01min	13 mm	R	> 1.0	R
	K. pneumoniae	7B1	KPC-39 (non carba)	None	Levofloxacin	5h 11min	13 mm	R	> 1.0	R
	K. pneumoniae	7B1	KPC-39 (non carba)	None	Piperacillin	3h 21min	6 mm	R	> 16.0	R
	K. pneumoniae	7B1	KPC-39 (non carba)	None	Cefoxitin	4h 41min	20 mm	S	≤ 8.0	S
	K. pneumoniae	7B1	KPC-39 (non carba)	None	Tobramycin	5h 31min	24 mm	S	≤ 2.0	S
	K. pneumoniae	7B1	KPC-39 (non carba)	None	Trimethoprim_Sulfamethoxazole	6h 31min	25 mm	S	≤ 2.0	S
	K. pneumoniae	7B1	KPC-39 (non carba)	None	Ampicillin	3h 01min
	E. coli	7A9	KPC-3	A	Ertapenem	6h 31min	1 mg/L	R	1.0	R
	E. coli	7A9	KPC-3	A	Gentamicin	6h 31min	27 mm	S	≤ 2.0	S
	E. coli	7A9	KPC-3	A	Meropenem	6h 31min	28 mm	S	0.25-1	S
	E. coli	7A9	KPC-3	A	Amikacin	4h 01min	28 mm	S	≤ 8.0	S
Discrepancy	E. coli	7A9	KPC-3	A	Imipenem	6h 31min	4 mg/L	I	8.0	R
	E. coli	7A9	KPC-3	A	Cefotaxime	6h 31min	6 mm	R	32.0	R
Discrepancy	E. coli	7A9	KPC-3	A	Cefepime	6h 01min	21 mm	R	4.0	I
	E. coli	7A9	KPC-3	A	Ceftazidime	6h 01min	6 mm	R	32.0	R
	E. coli	7A9	KPC-3	A	Piperacillin_Tazobactam	8h 01min	6 mm	R	> 16.0	R
	E. coli	7A9	KPC-3	A	Aztreonam	3h 01min	8 mm	R	> 4.0	R
	E. coli	7A9	KPC-3	A	Piperacillin	3h 51min	6 mm	R	> 16.0	R
Discrepancy	E. coli	7A9	KPC-3	A	Cefoxitin	5h 41min	17 mm	R	≤ 8.0	S
	E. coli	7A9	KPC-3	A	Ceftazidime_Avibactam	6h 31min	35 mm	S	≤ 2.0	S
	E. coli	7A9	KPC-3	A	Ciprofloxacin	4h 01min	45 mm	S	≤ 0.06	S
	E. coli	7A9	KPC-3	A	Levofloxacin	5h 01min	35 mm	S	≤ 0.5	S
	E. coli	7A9	KPC-3	A	Tobramycin	4h 01min	28 mm	S	≤ 2.0	S
	E. coli	7A9	KPC-3	A	Trimethoprim_Sulfamethoxazole	4h 01min	38 mm	S	≤ 2.0	S
	E. coli	7A9	KPC-3	A	Ampicillin	3h 41min			> 8.0
	K. pneumoniae	7A8	KPC-3	A	Meropenem	6h 31min	20 mm	I	4.0	I
	K. pneumoniae	7A8	KPC-3	A	Ertapenem	6h 31min	14 mm	R	> 1.0	R
Discrepancy	K. pneumoniae	7A8	KPC-3	A	Imipenem	6h 31min	4 mg/L	I	> 8.0	R
	K. pneumoniae	7A8	KPC-3	A	Amikacin	5h 01min	22 mm	S	≤ 8.0	S
	K. pneumoniae	7A8	KPC-3	A	Cefepime	6h 01min	6 mm	R	> 8.0	R
	K. pneumoniae	7A8	KPC-3	A	Cefotaxime	6h 11min	6 mm	R	> 32.0	R
	K. pneumoniae	7A8	KPC-3	A	Gentamicin	3h 01min	6 mm	R	> 4.0	R
	K. pneumoniae	7A8	KPC-3	A	Ceftazidime	3h 01min	6 mm	R	> 32.0	R
	K. pneumoniae	7A8	KPC-3	A	Piperacillin_Tazobactam	3h 21min	6 mm	R	> 16.0	R
	K. pneumoniae	7A8	KPC-3	A	Aztreonam	3h 21min	6 mm	R	> 4.0	R
	K. pneumoniae	7A8	KPC-3	A	Cefoxitin	4h 41min	11 mm	R	> 16.0	R
	K. pneumoniae	7A8	KPC-3	A	Ciprofloxacin	4h 01min	6 mm	R	> 1.0	R
	K. pneumoniae	7A8	KPC-3	A	Levofloxacin	5h 31min	6 mm	R	> 1.0	R
	K. pneumoniae	7A8	KPC-3	A	Piperacillin	3h 01min	6 mm	R	> 16.0	R
	K. pneumoniae	7A8	KPC-3	A	Tobramycin	3h 41min	6 mm	R	> 4.0	R
	K. pneumoniae	7A8	KPC-3	A	Trimethoprim_Sulfamethoxazole	4h 01min	6 mm	R	> 4.0	R
	K. pneumoniae	7A8	KPC-3	A	Ceftazidime_Avibactam	6h 31min	19 mm	S	≤ 2.0	S
	K. pneumoniae	7A8	KPC-3	A	Ampicillin	3h 01min
	K. pneumoniae	7A7	KPC-3	A	Gentamicin	6h 31min	22 mm	S	≤ 2.0	S
	K. pneumoniae	7A7	KPC-3	A	Amikacin	5h 01min	6 mm	R	> 16.0	R
	K. pneumoniae	7A7	KPC-3	A	Cefotaxime	6h 11min	6 mm	R	> 32.0	R
	K. pneumoniae	7A7	KPC-3	A	Imipenem	6h 31min	17 mm	R	> 8.0	R
	K. pneumoniae	7A7	KPC-3	A	Cefepime	3h 01min	6 mm	R	> 8.0	R
	K. pneumoniae	7A7	KPC-3	A	Ceftazidime	3h 01min	6 mm	R	> 32.0	R
	K. pneumoniae	7A7	KPC-3	A	Meropenem	6h 31min	6 mm	R	> 32.0	R
	K. pneumoniae	7A7	KPC-3	A	Piperacillin_Tazobactam	4h 21min	6 mm	R	> 16.0	R
	K. pneumoniae	7A7	KPC-3	A	Ertapenem	6h 31min	6 mm	R	> 1.0	R
	K. pneumoniae	7A7	KPC-3	A	Aztreonam	3h 31min	6 mm	R	> 4.0	R
	K. pneumoniae	7A7	KPC-3	A	Cefoxitin	3h 01min	6 mm	R	> 16.0	R
	K. pneumoniae	7A7	KPC-3	A	Ciprofloxacin	5h 31min	6 mm	R	> 1.0	R
	K. pneumoniae	7A7	KPC-3	A	Levofloxacin	6h 01min	6 mm	R	> 1.0	R
	K. pneumoniae	7A7	KPC-3	A	Piperacillin	3h 21min	6 mm	R	> 16.0	R
	K. pneumoniae	7A7	KPC-3	A	Tobramycin	3h 11min	6 mm	R	> 4.0	R
	K. pneumoniae	7A7	KPC-3	A	Ceftazidime_Avibactam	6h 31min	18 mm	S	≤ 2.0	S
	K. pneumoniae	7A7	KPC-3	A	Trimethoprim_Sulfamethoxazole	6h 31min	18 mm	S	≤ 2.0	S
	K. pneumoniae	7A7	KPC-3	A	Ampicillin	3h 01min
	K. pneumoniae	7A6	KPC-3	A	Meropenem	6h 34min	20 mm	S	0.25-1	S
	K. pneumoniae	7A6	KPC-3	A	Ertapenem	6h 34min	18 mm	R	> 1.0	R
	K. pneumoniae	7A6	KPC-3	A	Gentamicin	6h 34min	13 mm	R	4.0	R
	K. pneumoniae	7A6	KPC-3	A	Amikacin	4h 54min	19 mm	S	≤ 8.0	S
Discrepancy	K. pneumoniae	7A6	KPC-3	A	Imipenem	6h 34min	4 mg/L	I	> 8.0	R
Discrepancy	K. pneumoniae	7A6	KPC-3	A	Cefepime	6h 34min	17 mm	R	4.0	I
	K. pneumoniae	7A6	KPC-3	A	Cefotaxime	6h 14min	6 mm	R	32.0	R
	K. pneumoniae	7A6	KPC-3	A	Ceftazidime	3h 04min	6 mm	R	> 32.0	R
	K. pneumoniae	7A6	KPC-3	A	Piperacillin_Tazobactam	3h 44min	6 mm	R	> 16.0	R
	K. pneumoniae	7A6	KPC-3	A	Aztreonam	3h 14min	6 mm	R	> 4.0	R
	K. pneumoniae	7A6	KPC-3	A	Ciprofloxacin	3h 54min	6 mm	R	> 1.0	R
	K. pneumoniae	7A6	KPC-3	A	Levofloxacin	5h 34min	6 mm	R	> 1.0	R
	K. pneumoniae	7A6	KPC-3	A	Piperacillin	3h 04min	6 mm	R	> 16.0	R
	K. pneumoniae	7A6	KPC-3	A	Tobramycin	3h 04min	10 mm	R	> 4.0	R
	K. pneumoniae	7A6	KPC-3	A	Trimethoprim_Sulfamethoxazole	3h 44min	6 mm	R	> 4.0	R
Discrepancy	K. pneumoniae	7A6	KPC-3	A	Cefoxitin	4h 44min	15 mm	R	≤ 8.0	S
	K. pneumoniae	7A6	KPC-3	A	Ceftazidime_Avibactam	6h 34min	20 mm	S	≤ 2.0	S
	K. pneumoniae	7A6	KPC-3	A	Ampicillin	3h 04min
	C. freundii	7A4	KPC-2	A	Ertapenem	6h 34min	24 mm	R	> 1.0	R
	C. freundii	7A4	KPC-2	A	Meropenem	6h 34min	26 mm	S	0.25-1	S
Discrepancy	C. freundii	7A4	KPC-2	A	Imipenem	6h 34min	26 mm	S	8.0	R
	C. freundii	7A4	KPC-2	A	Amikacin	4h 04min	28 mm	S	≤ 8.0	S
	C. freundii	7A4	KPC-2	A	Cefepime	6h 34min	25 mm	I	2.0	I
	C. freundii	7A4	KPC-2	A	Cefotaxime	5h 34min	12 mm	R	8.0	R
	C. freundii	7A4	KPC-2	A	Gentamicin	4h 04min	28 mm	S	≤ 2.0	S
Discrepancy	C. freundii	7A4	KPC-2	A	Ceftazidime	6h 04min	13 mm	R	4.0	I
	C. freundii	7A4	KPC-2	A	Piperacillin_Tazobactam	6h 34min	6 mm	R	> 16.0	R
	C. freundii	7A4	KPC-2	A	Piperacillin	3h 04min	6 mm	R	> 16.0	R
	C. freundii	7A4	KPC-2	A	Aztreonam	3h 24min		R	> 4.0	R
	C. freundii	7A4	KPC-2	A	Cefoxitin	3h 04min		R
	C. freundii	7A4	KPC-2	A	Ceftazidime_Avibactam	5h 34min	27 mm	S	≤ 2.0	S
	C. freundii	7A4	KPC-2	A	Ciprofloxacin	4h 04min	35 mm	S	≤ 0.06	S
	C. freundii	7A4	KPC-2	A	Levofloxacin	4h 04min	35 mm	S	≤ 0.5	S
	C. freundii	7A4	KPC-2	A	Tobramycin	4h 04min	26 mm	S	≤ 2.0	S
	C. freundii	7A4	KPC-2	A	Trimethoprim_Sulfamethoxazole	4h 04min	35 mm	S	≤ 2.0	S
	C. freundii	7A4	KPC-2	A	Ampicillin	3h 04min
Discrepancy	E. coli	7A3	KPC-2	A	Meropenem	6h 31min	4 mg/L	I	0.25-1	S
	E. coli	7A3	KPC-2	A	Ertapenem	6h 31min	13 mm	R	> 1.0	R
Discrepancy	E. coli	7A3	KPC-2	A	Imipenem	6h 31min	21 mm	I	2.0	S
Discrepancy	E. coli	7A3	KPC-2	A	Cefoxitin	5h 41min	6 mm	R	≤ 8.0	S
	E. coli	7A3	KPC-2	A	Cefotaxime	3h 51min	6 mm	R	> 32.0	R
	E. coli	7A3	KPC-2	A	Gentamicin	4h 01min	6 mm	R	> 4.0	R
	E. coli	7A3	KPC-2	A	Cefepime	5h 21min	6 mm	R	> 8.0	R
	E. coli	7A3	KPC-2	A	Ceftazidime	6h 01min	6 mm	R	32.0	R
	E. coli	7A3	KPC-2	A	Amikacin	3h 01min	6 mm	R	> 16.0	R
	E. coli	7A3	KPC-2	A	Piperacillin_Tazobactam	8h 01min	6 mm	R	> 16.0	R
	E. coli	7A3	KPC-2	A	Aztreonam	3h 01min	6 mm	R	> 4.0	R
	E. coli	7A3	KPC-2	A	Ciprofloxacin	4h 01min	6 mm	R	> 1.0	R
	E. coli	7A3	KPC-2	A	Levofloxacin	5h 01min	6 mm	R	> 1.0	R
	E. coli	7A3	KPC-2	A	Piperacillin	4h 01min	6 mm	R	> 16.0	R
	E. coli	7A3	KPC-2	A	Tobramycin	4h 01min	6 mm	R	> 4.0	R
	E. coli	7A3	KPC-2	A	Trimethoprim_Sulfamethoxazole	4h 01min	6 mm	R	> 4.0	R
	E. coli	7A3	KPC-2	A	Ceftazidime_Avibactam	6h 31min	27 mm	S	≤ 2.0	S
	E. coli	7A3	KPC-2	A	Ampicillin	4h 01min			> 8.0
	K. pneumoniae	7A2	KPC-2	A	Amikacin	3h 11min	9 mm	R	> 16.0	R
	K. pneumoniae	7A2	KPC-2	A	Ampicillin	3h 01min
	K. pneumoniae	7A2	KPC-2	A	Aztreonam	5h 21min		R	> 4.0	R
	K. pneumoniae	7A2	KPC-2	A	Cefepime	3h 01min	6 mm	R	> 8.0	R
	K. pneumoniae	7A2	KPC-2	A	Cefotaxime	6h 11min	6 mm	R	> 32.0	R
	K. pneumoniae	7A2	KPC-2	A	Cefoxitin	3h 01min		R	> 16.0	R
	K. pneumoniae	7A2	KPC-2	A	Ceftazidime	6h 01min	6 mm	R	> 32.0	R
	K. pneumoniae	7A2	KPC-2	A	Ceftazidime_Avibactam	6h 31min	19 mm	S	≤ 2.0	S
	K. pneumoniae	7A2	KPC-2	A	Ciprofloxacin	4h 51min	6 mm	R	> 1.0	R
	K. pneumoniae	7A2	KPC-2	A	Ertapenem	3h 11min	6 mm	R	> 1.0	R
	K. pneumoniae	7A2	KPC-2	A	Gentamicin	3h 01min	6 mm	R	> 4.0	R
	K. pneumoniae	7A2	KPC-2	A	Imipenem	6h 11min	14 mm	R	> 8.0	R
	K. pneumoniae	7A2	KPC-2	A	Levofloxacin	4h 11min	6 mm	R	> 1.0	R
	K. pneumoniae	7A2	KPC-2	A	Meropenem	6h 31min	>32 mg/L	R	> 32.0	R
	K. pneumoniae	7A2	KPC-2	A	Piperacillin	3h 01min	6 mm	R	> 16.0	R
	K. pneumoniae	7A2	KPC-2	A	Piperacillin_Tazobactam	3h 01min	6 mm	R	> 16.0	R
	K. pneumoniae	7A2	KPC-2	A	Tobramycin	3h 21min	>8 mg/L	R	> 4.0	R
	K. pneumoniae	7A2	KPC-2	A	Trimethoprim_Sulfamethoxazole	3h 01min	>4/76 mg/L	R	> 4.0	R
	K. pneumoniae	7A10	KPC-3	A	Ertapenem	6h 31min	17 mm	R	> 1.0	R
	K. pneumoniae	7A10	KPC-3	A	Amikacin	5h 01min	21 mm	S	≤ 8.0	S
	K. pneumoniae	7A10	KPC-3	A	Meropenem	6h 31min	20 mm	I	8.0	I
	K. pneumoniae	7A10	KPC-3	A	Imipenem	6h 21min	8 mg/L	R	> 8.0	R
	K. pneumoniae	7A10	KPC-3	A	Cefepime	4h 31min	11 mm	R	> 8.0	R
	K. pneumoniae	7A10	KPC-3	A	Cefotaxime	6h 11min	6 mm	R	> 32.0	R
	K. pneumoniae	7A10	KPC-3	A	Gentamicin	3h 01min	6 mm	R	> 4.0	R
	K. pneumoniae	7A10	KPC-3	A	Ceftazidime	3h 01min	6 mm	R	> 32.0	R
	K. pneumoniae	7A10	KPC-3	A	Piperacillin_Tazobactam	3h 01min	6 mm	R	> 16.0	R
	K. pneumoniae	7A10	KPC-3	A	Aztreonam	3h 21min	6 mm	R	> 4.0	R
	K. pneumoniae	7A10	KPC-3	A	Cefoxitin	4h 41min	12 mm	R	> 16.0	R
	K. pneumoniae	7A10	KPC-3	A	Ciprofloxacin	4h 31min	6 mm	R	> 1.0	R
	K. pneumoniae	7A10	KPC-3	A	Levofloxacin	4h 41min	6 mm	R	> 1.0	R
	K. pneumoniae	7A10	KPC-3	A	Piperacillin	3h 01min	6 mm	R	> 16.0	R
	K. pneumoniae	7A10	KPC-3	A	Tobramycin	3h 11min	6 mm	R	> 4.0	R
	K. pneumoniae	7A10	KPC-3	A	Trimethoprim_Sulfamethoxazole	3h 01min	6 mm	R	> 4.0	R
	K. pneumoniae	7A10	KPC-3	A	Ceftazidime_Avibactam	6h 31min	17 mm	S	≤ 2.0	S
	K. pneumoniae	7A10	KPC-3	A	Ampicillin	3h 01min
	K. pneumoniae	7A1	KPC-2	A	Gentamicin	6h 31min	27 mm	S	≤ 2.0	S
	K. pneumoniae	7A1	KPC-2	A	Amikacin	5h 01min	25 mm	S	≤ 8.0	S
	K. pneumoniae	7A1	KPC-2	A	Ertapenem	3h 31min	8 mm	R	> 1.0	R
	K. pneumoniae	7A1	KPC-2	A	Imipenem	6h 31min	8 mg/L	R	> 8.0	R
	K. pneumoniae	7A1	KPC-2	A	Meropenem	6h 31min	13 mm	R	16.0	R
	K. pneumoniae	7A1	KPC-2	A	Ceftazidime	6h 01min	6 mm	R	> 32.0	R
	K. pneumoniae	7A1	KPC-2	A	Cefotaxime	3h 01min	6 mm	R	> 32.0	R
	K. pneumoniae	7A1	KPC-2	A	Cefepime	6h 31min	12 mm	R	> 8.0	R
	K. pneumoniae	7A1	KPC-2	A	Piperacillin_Tazobactam	3h 11min	6 mm	R	> 16.0	R
	K. pneumoniae	7A1	KPC-2	A	Aztreonam	4h 31min	6 mm	R	> 4.0	R
	K. pneumoniae	7A1	KPC-2	A	Cefoxitin	3h 01min	8 mm	R	> 16.0	R
	K. pneumoniae	7A1	KPC-2	A	Ciprofloxacin	4h 41min	6 mm	R	> 1.0	R
	K. pneumoniae	7A1	KPC-2	A	Levofloxacin	4h 01min	6 mm	R	> 1.0	R
	K. pneumoniae	7A1	KPC-2	A	Piperacillin	3h 01min	6 mm	R	> 16.0	R
	K. pneumoniae	7A1	KPC-2	A	Trimethoprim_Sulfamethoxazole	6h 31min	6 mm	R	> 4.0	R
	K. pneumoniae	7A1	KPC-2	A	Ceftazidime_Avibactam	6h 31min	25 mm	S	≤ 2.0	S
	K. pneumoniae	7A1	KPC-2	A	Tobramycin	5h 31min	26 mm	S	≤ 2.0	S
	K. pneumoniae	7A1	KPC-2	A	Ampicillin	3h 01min
	K. pneumoniae	6I9	OXA-48 + OXA-181 + NDM-4	B+D	Amikacin	5h 01min	>32 mg/L	R	> 16.0	R
	K. pneumoniae	6I9	OXA-48 + OXA-181 + NDM-4	B+D	Gentamicin	6h 31min	25 mm	S	≤ 2.0	S
	K. pneumoniae	6I9	OXA-48 + OXA-181 + NDM-4	B+D	Cefotaxime	3h 01min	6 mm	R	> 32.0	R
	K. pneumoniae	6I9	OXA-48 + OXA-181 + NDM-4	B+D	Imipenem	6h 31min	6 mm	R	> 8.0	R
	K. pneumoniae	6I9	OXA-48 + OXA-181 + NDM-4	B+D	Cefepime	3h 01min	6 mm	R	> 8.0	R
	K. pneumoniae	6I9	OXA-48 + OXA-181 + NDM-4	B+D	Ceftazidime	6h 01min	6 mm	R	> 32.0	R
	K. pneumoniae	6I9	OXA-48 + OXA-181 + NDM-4	B+D	Meropenem	6h 31min	6 mm	R	> 32.0	R
	K. pneumoniae	6I9	OXA-48 + OXA-181 + NDM-4	B+D	Piperacillin_Tazobactam	4h 31min	6 mm	R	> 16.0	R
	K. pneumoniae	6I9	OXA-48 + OXA-181 + NDM-4	B+D	Ertapenem	6h 31min	6 mm	R	> 1.0	R
	K. pneumoniae	6I9	OXA-48 + OXA-181 + NDM-4	B+D	Aztreonam	3h 21min	6 mm	R	> 4.0	R
	K. pneumoniae	6I9	OXA-48 + OXA-181 + NDM-4	B+D	Cefoxitin	3h 01min	6 mm	R	> 16.0	R
	K. pneumoniae	6I9	OXA-48 + OXA-181 + NDM-4	B+D	Ceftazidime_Avibactam	6h 31min	6 mm	R	> 8.0	R
	K. pneumoniae	6I9	OXA-48 + OXA-181 + NDM-4	B+D	Ciprofloxacin	5h 31min	6 mm	R	> 1.0	R
	K. pneumoniae	6I9	OXA-48 + OXA-181 + NDM-4	B+D	Levofloxacin	6h 01min	6 mm	R	> 1.0	R
	K. pneumoniae	6I9	OXA-48 + OXA-181 + NDM-4	B+D	Piperacillin	4h 01min	6 mm	R	> 16.0	R
	K. pneumoniae	6I9	OXA-48 + OXA-181 + NDM-4	B+D	Tobramycin	3h 01min	10 mm	R	> 4.0	R
	K. pneumoniae	6I9	OXA-48 + OXA-181 + NDM-4	B+D	Trimethoprim_Sulfamethoxazole	6h 31min	23 mm	S	≤ 2.0	S
	K. pneumoniae	6I9	OXA-48 + OXA-181 + NDM-4	B+D	Ampicillin	3h 01min
Discrepancy	C. freundii	6I8	OXA-48 + NDM-1 + VIM-1	B+D	Meropenem	6h 31min	4 mg/L	I	0.25-1	S
	C. freundii	6I8	OXA-48 + NDM-1 + VIM-1	B+D	Amikacin	4h 01min	21 mm	S	≤ 8.0	S
	C. freundii	6I8	OXA-48 + NDM-1 + VIM-1	B+D	Imipenem	6h 31min	18 mm	R	8.0	R
	C. freundii	6I8	OXA-48 + NDM-1 + VIM-1	B+D	Cefotaxime	3h 01min	6 mm	R	> 32.0	R
	C. freundii	6I8	OXA-48 + NDM-1 + VIM-1	B+D	Gentamicin	3h 21min	6 mm	R	> 4.0	R
	C. freundii	6I8	OXA-48 + NDM-1 + VIM-1	B+D	Cefepime	6h 11min	6 mm	R	> 8.0	R
	C. freundii	6I8	OXA-48 + NDM-1 + VIM-1	B+D	Ceftazidime	3h 01min	6 mm	R	> 32.0	R
	C. freundii	6I8	OXA-48 + NDM-1 + VIM-1	B+D	Piperacillin_Tazobactam	6h 31min	6 mm	R	> 16.0	R
	C. freundii	6I8	OXA-48 + NDM-1 + VIM-1	B+D	Ertapenem	3h 31min	6 mm	R	> 1.0	R
	C. freundii	6I8	OXA-48 + NDM-1 + VIM-1	B+D	Aztreonam	3h 41min	6 mm	R	> 4.0	R
	C. freundii	6I8	OXA-48 + NDM-1 + VIM-1	B+D	Ceftazidime_Avibactam	3h 21min	6 mm	R	> 8.0	R
	C. freundii	6I8	OXA-48 + NDM-1 + VIM-1	B+D	Ciprofloxacin	3h 11min	6 mm	R	> 1.0	R
	C. freundii	6I8	OXA-48 + NDM-1 + VIM-1	B+D	Levofloxacin	3h 01min	6 mm	R	> 1.0	R
	C. freundii	6I8	OXA-48 + NDM-1 + VIM-1	B+D	Piperacillin	3h 01min	6 mm	R	> 16.0	R
	C. freundii	6I8	OXA-48 + NDM-1 + VIM-1	B+D	Tobramycin	3h 01min	6 mm	R	> 4.0	R
	C. freundii	6I8	OXA-48 + NDM-1 + VIM-1	B+D	Trimethoprim_Sulfamethoxazole	4h 01min	6 mm	R	> 4.0	R
	C. freundii	6I8	OXA-48 + NDM-1 + VIM-1	B+D	Cefoxitin	3h 01min	6 mm	R
	C. freundii	6I8	OXA-48 + NDM-1 + VIM-1	B+D	Ampicillin	3h 01min
Discrepancy	E. cloacae	6I7	VIM-1 + VIM-4	B	Ertapenem	6h 31min	19 mm	R	0.25-0.5	S
	E. cloacae	6I7	VIM-1 + VIM-4	B	Amikacin	4h 11min	20 mm	S	≤ 8.0	S
	E. cloacae	6I7	VIM-1 + VIM-4	B	Meropenem	6h 31min	21 mm	S	0.25-1	S
Discrepancy	E. cloacae	6I7	VIM-1 + VIM-4	B	Imipenem	6h 31min	18 mm	R	4.0	I
	E. cloacae	6I7	VIM-1 + VIM-4	B	Cefotaxime	3h 01min	6 mm	R	> 32.0	R
	E. cloacae	6I7	VIM-1 + VIM-4	B	Gentamicin	6h 31min	7 mm	R	> 4.0	R
	E. cloacae	6I7	VIM-1 + VIM-4	B	Cefepime	5h 11min	9 mm	R	> 8.0	R
	E. cloacae	6I7	VIM-1 + VIM-4	B	Ceftazidime	3h 51min	6 mm	R	> 32.0	R
	E. cloacae	6I7	VIM-1 + VIM-4	B	Piperacillin_Tazobactam	6h 31min	6 mm	R	> 16.0	R
	E. cloacae	6I7	VIM-1 + VIM-4	B	Aztreonam	3h 51min	16 mm	R	> 4.0	R
	E. cloacae	6I7	VIM-1 + VIM-4	B	Ceftazidime_Avibactam	6h 01min	6 mm	R	> 8.0	R
	E. cloacae	6I7	VIM-1 + VIM-4	B	Piperacillin	3h 01min	6 mm	R	> 16.0	R
	E. cloacae	6I7	VIM-1 + VIM-4	B	Tobramycin	3h 31min	10 mm	R	> 4.0	R
	E. cloacae	6I7	VIM-1 + VIM-4	B	Trimethoprim_Sulfamethoxazole	4h 01min	6 mm	R	> 4.0	R
	E. cloacae	6I7	VIM-1 + VIM-4	B	Cefoxitin	3h 01min	6 mm	R
	E. cloacae	6I7	VIM-1 + VIM-4	B	Levofloxacin	4h 01min	28 mm	S	≤ 0.5	S
	E. cloacae	6I7	VIM-1 + VIM-4	B	Ciprofloxacin	5h 41min	24 mm	I	0.5	I
	E. cloacae	6I7	VIM-1 + VIM-4	B	Ampicillin	3h 01min
	E. cloacae	6I6	VIM-4 + OXA-48	B+D	Ciprofloxacin	5h 41min	>2 mg/L	R	> 1.0	R
	E. cloacae	6I6	VIM-4 + OXA-48	B+D	Amikacin	4h 11min	8 mg/L	S	≤ 8.0	S
	E. cloacae	6I6	VIM-4 + OXA-48	B+D	Levofloxacin	4h 01min	4 mg/L	R	> 1.0	R
	E. cloacae	6I6	VIM-4 + OXA-48	B+D	Gentamicin	6h 31min	16 mm	R	4.0	R
Discrepancy	E. cloacae	6I6	VIM-4 + OXA-48	B+D	Cefepime	6h 31min	18 mm	R	4.0	I
Discrepancy	E. cloacae	6I6	VIM-4 + OXA-48	B+D	Aztreonam	6h 01min	29 mm	S	4.0	I
	E. cloacae	6I6	VIM-4 + OXA-48	B+D	Meropenem	6h 31min	19 mm	I	4.0	I
	E. cloacae	6I6	VIM-4 + OXA-48	B+D	Imipenem	6h 31min	21 mm	I	4.0	I
	E. cloacae	6I6	VIM-4 + OXA-48	B+D	Ceftazidime	6h 31min	6 mm	R	32.0	R
	E. cloacae	6I6	VIM-4 + OXA-48	B+D	Cefotaxime	6h 11min	6 mm	R	> 32.0	R
	E. cloacae	6I6	VIM-4 + OXA-48	B+D	Piperacillin_Tazobactam	6h 31min	6 mm	R	> 16.0	R
	E. cloacae	6I6	VIM-4 + OXA-48	B+D	Ertapenem	6h 31min	14 mm	R	> 1.0	R
	E. cloacae	6I6	VIM-4 + OXA-48	B+D	Ceftazidime_Avibactam	6h 01min	6 mm	R	> 8.0	R
	E. cloacae	6I6	VIM-4 + OXA-48	B+D	Piperacillin	6h 31min	6 mm	R	> 16.0	R
	E. cloacae	6I6	VIM-4 + OXA-48	B+D	Tobramycin	3h 31min	11 mm	R	> 4.0	R
	E. cloacae	6I6	VIM-4 + OXA-48	B+D	Trimethoprim_Sulfamethoxazole	4h 01min	6 mm	R	> 4.0	R
	E. cloacae	6I6	VIM-4 + OXA-48	B+D	Cefoxitin	3h 01min	6 mm	R
	E. cloacae	6I6	VIM-4 + OXA-48	B+D	Ampicillin	3h 01min
	C. freundii	6I4	VIM-1 + OXA-48	B+D	Trimethoprim_Sulfamethoxazole	4h 01min	>4 mg/L	R	> 4.0	R
	C. freundii	6I4	VIM-1 + OXA-48	B+D	Cefotaxime	3h 01min	6 mm	R	> 32.0	R
	C. freundii	6I4	VIM-1 + OXA-48	B+D	Gentamicin	4h 01min	6 mm	R	> 4.0	R
	C. freundii	6I4	VIM-1 + OXA-48	B+D	Imipenem	6h 31min	20 mm	I	4.0	I
	C. freundii	6I4	VIM-1 + OXA-48	B+D	Cefepime	6h 31min	6 mm	R	> 8.0	R
	C. freundii	6I4	VIM-1 + OXA-48	B+D	Ceftazidime	3h 01min	6 mm	R	> 32.0	R
	C. freundii	6I4	VIM-1 + OXA-48	B+D	Meropenem	6h 31min	16 mm	I	8.0	I
	C. freundii	6I4	VIM-1 + OXA-48	B+D	Piperacillin_Tazobactam	6h 31min	6 mm	R	> 16.0	R
	C. freundii	6I4	VIM-1 + OXA-48	B+D	Amikacin	4h 01min	22 mm	S	≤ 8.0	S
	C. freundii	6I4	VIM-1 + OXA-48	B+D	Ertapenem	4h 21min	12 mm	R	> 1.0	R
	C. freundii	6I4	VIM-1 + OXA-48	B+D	Aztreonam	6h 01min	6 mm	R	> 4.0	R
	C. freundii	6I4	VIM-1 + OXA-48	B+D	Ciprofloxacin	4h 11min	6 mm	R	> 1.0	R
	C. freundii	6I4	VIM-1 + OXA-48	B+D	Levofloxacin	4h 01min	6 mm	R	> 1.0	R
	C. freundii	6I4	VIM-1 + OXA-48	B+D	Piperacillin	4h 01min	6 mm	R	> 16.0	R
	C. freundii	6I4	VIM-1 + OXA-48	B+D	Tobramycin	3h 01min	6 mm	R	> 4.0	R
	C. freundii	6I4	VIM-1 + OXA-48	B+D	Cefoxitin	3h 01min	6 mm	R
	C. freundii	6I4	VIM-1 + OXA-48	B+D	Ceftazidime_Avibactam	5h 31min	14 mm	S	4.0	S
	C. freundii	6I4	VIM-1 + OXA-48	B+D	Ampicillin	3h 01min
	C. freundii	6I3	VIM-1 + OXA-48	B+D	Amikacin	4h 01min	31 mm	S	≤ 8.0	S
	C. freundii	6I3	VIM-1 + OXA-48	B+D	Meropenem	6h 31min	22 mm	S	0.25-1	S
	C. freundii	6I3	VIM-1 + OXA-48	B+D	Ertapenem	4h 21min	18 mm	R	> 1.0	R
	C. freundii	6I3	VIM-1 + OXA-48	B+D	Imipenem	6h 31min	4 mg/L	I	4.0	I
	C. freundii	6I3	VIM-1 + OXA-48	B+D	Gentamicin	4h 01min	12 mm	R	> 4.0	R
Discrepancy	C. freundii	6I3	VIM-1 + OXA-48	B+D	Cefepime	6h 31min	18 mm	R	4.0	I
	C. freundii	6I3	VIM-1 + OXA-48	B+D	Cefotaxime	5h 31min	6 mm	R	> 32.0	R
	C. freundii	6I3	VIM-1 + OXA-48	B+D	Ceftazidime	3h 01min	6 mm	R	> 32.0	R
	C. freundii	6I3	VIM-1 + OXA-48	B+D	Piperacillin_Tazobactam	6h 31min	6 mm	R	> 16.0	R
	C. freundii	6I3	VIM-1 + OXA-48	B+D	Aztreonam	6h 01min	20 mm	R	> 4.0	R
	C. freundii	6I3	VIM-1 + OXA-48	B+D	Ceftazidime_Avibactam	4h 01min	6 mm	R	> 8.0	R
	C. freundii	6I3	VIM-1 + OXA-48	B+D	Ciprofloxacin	4h 11min	15 mm	R	> 1.0	R
	C. freundii	6I3	VIM-1 + OXA-48	B+D	Levofloxacin	3h 21min	12 mm	R	> 1.0	R
	C. freundii	6I3	VIM-1 + OXA-48	B+D	Piperacillin	3h 21min	6 mm	R	> 16.0	R
	C. freundii	6I3	VIM-1 + OXA-48	B+D	Tobramycin	3h 01min	10 mm	R	> 4.0	R
	C. freundii	6I3	VIM-1 + OXA-48	B+D	Trimethoprim_Sulfamethoxazole	4h 01min	6 mm	R	> 4.0	R
	C. freundii	6I3	VIM-1 + OXA-48	B+D	Cefoxitin	3h 01min	6 mm	R
	C. freundii	6I3	VIM-1 + OXA-48	B+D	Ampicillin	3h 01min
	K. pneumoniae	6I2	NDM-1 + VIM-4	B+D	Amikacin	5h 01min	19 mm	S	≤ 8.0	S
Discrepancy	K. pneumoniae	6I2	NDM-1 + VIM-4	B+D	Meropenem	6h 31min	6 mm	R	8.0	I
	K. pneumoniae	6I2	NDM-1 + VIM-4	B+D	Cefotaxime	6h 11min	6 mm	R	> 32.0	R
	K. pneumoniae	6I2	NDM-1 + VIM-4	B+D	Gentamicin	6h 31min	12 mm	R	4.0	R
Discrepancy	K. pneumoniae	6I2	NDM-1 + VIM-4	B+D	Imipenem	6h 31min	17 mm	R	4.0	I
	K. pneumoniae	6I2	NDM-1 + VIM-4	B+D	Cefepime	3h 01min	6 mm	R	> 8.0	R
	K. pneumoniae	6I2	NDM-1 + VIM-4	B+D	Ceftazidime	3h 51min	6 mm	R	> 32.0	R
	K. pneumoniae	6I2	NDM-1 + VIM-4	B+D	Piperacillin_Tazobactam	6h 31min	6 mm	R	> 16.0	R
	K. pneumoniae	6I2	NDM-1 + VIM-4	B+D	Ertapenem	6h 31min	6 mm	R	> 1.0	R
	K. pneumoniae	6I2	NDM-1 + VIM-4	B+D	Cefoxitin	3h 31min	6 mm	R	> 16.0	R
	K. pneumoniae	6I2	NDM-1 + VIM-4	B+D	Ceftazidime_Avibactam	6h 31min	6 mm	R	> 8.0	R
	K. pneumoniae	6I2	NDM-1 + VIM-4	B+D	Ciprofloxacin	5h 31min	6 mm	R	> 1.0	R
	K. pneumoniae	6I2	NDM-1 + VIM-4	B+D	Levofloxacin	6h 01min	6 mm	R	> 1.0	R
	K. pneumoniae	6I2	NDM-1 + VIM-4	B+D	Piperacillin	4h 01min	6 mm	R	> 16.0	R
	K. pneumoniae	6I2	NDM-1 + VIM-4	B+D	Trimethoprim_Sulfamethoxazole	6h 31min	6 mm	R	> 4.0	R
	K. pneumoniae	6I2	NDM-1 + VIM-4	B+D	Tobramycin	5h 31min	10 mm	R	4.0	R
	K. pneumoniae	6I2	NDM-1 + VIM-4	B+D	Aztreonam	6h 31min	33 mm	S	≤ 1.0	S
	K. pneumoniae	6I2	NDM-1 + VIM-4	B+D	Ampicillin	3h 11min
	K. pneumoniae	6I10	OXA-181 + NDM-5 + VIM-1	B+D	Cefotaxime	6h 11min	6 mm	R	> 32.0	R
	K. pneumoniae	6I10	OXA-181 + NDM-5 + VIM-1	B+D	Gentamicin	4h 11min	6 mm	R	> 4.0	R
	K. pneumoniae	6I10	OXA-181 + NDM-5 + VIM-1	B+D	Imipenem	6h 31min	10 mm	R	> 8.0	R
	K. pneumoniae	6I10	OXA-181 + NDM-5 + VIM-1	B+D	Cefepime	3h 01min	6 mm	R	> 8.0	R
	K. pneumoniae	6I10	OXA-181 + NDM-5 + VIM-1	B+D	Ceftazidime	6h 01min	6 mm	R	> 32.0	R
	K. pneumoniae	6I10	OXA-181 + NDM-5 + VIM-1	B+D	Meropenem	6h 31min	6 mm	R	> 32.0	R
	K. pneumoniae	6I10	OXA-181 + NDM-5 + VIM-1	B+D	Amikacin	4h 51min	6 mm	R	> 16.0	R
	K. pneumoniae	6I10	OXA-181 + NDM-5 + VIM-1	B+D	Piperacillin_Tazobactam	5h 01min	6 mm	R	> 16.0	R
	K. pneumoniae	6I10	OXA-181 + NDM-5 + VIM-1	B+D	Ertapenem	6h 31min	6 mm	R	> 1.0	R
	K. pneumoniae	6I10	OXA-181 + NDM-5 + VIM-1	B+D	Aztreonam	3h 31min	6 mm	R	> 4.0	R
	K. pneumoniae	6I10	OXA-181 + NDM-5 + VIM-1	B+D	Cefoxitin	3h 01min	6 mm	R	> 16.0	R
	K. pneumoniae	6I10	OXA-181 + NDM-5 + VIM-1	B+D	Ceftazidime_Avibactam	6h 31min	6 mm	R	> 8.0	R
	K. pneumoniae	6I10	OXA-181 + NDM-5 + VIM-1	B+D	Ciprofloxacin	5h 31min	6 mm	R	> 1.0	R
	K. pneumoniae	6I10	OXA-181 + NDM-5 + VIM-1	B+D	Levofloxacin	6h 01min	6 mm	R	> 1.0	R
	K. pneumoniae	6I10	OXA-181 + NDM-5 + VIM-1	B+D	Piperacillin	3h 11min	6 mm	R	> 16.0	R
	K. pneumoniae	6I10	OXA-181 + NDM-5 + VIM-1	B+D	Tobramycin	3h 11min	6 mm	R	> 4.0	R
	K. pneumoniae	6I10	OXA-181 + NDM-5 + VIM-1	B+D	Trimethoprim_Sulfamethoxazole	5h 11min	6 mm	R	> 4.0	R
	K. pneumoniae	6I10	OXA-181 + NDM-5 + VIM-1	B+D	Ampicillin	3h 01min
	K. pneumoniae	6I1	NDM-1 + VIM-1	B+D	Meropenem	6h 31min	16 mg/L	R	16.0	R
	K. pneumoniae	6I1	NDM-1 + VIM-1	B+D	Amikacin	5h 01min	20 mm	S	≤ 8.0	S
	K. pneumoniae	6I1	NDM-1 + VIM-1	B+D	Imipenem	6h 31min	16 mg/L	R	> 8.0	R
	K. pneumoniae	6I1	NDM-1 + VIM-1	B+D	Cefotaxime	6h 11min	6 mm	R	> 32.0	R
	K. pneumoniae	6I1	NDM-1 + VIM-1	B+D	Gentamicin	3h 41min	6 mm	R	> 4.0	R
	K. pneumoniae	6I1	NDM-1 + VIM-1	B+D	Cefepime	3h 31min	6 mm	R	> 8.0	R
	K. pneumoniae	6I1	NDM-1 + VIM-1	B+D	Ceftazidime	3h 41min	6 mm	R	> 32.0	R
	K. pneumoniae	6I1	NDM-1 + VIM-1	B+D	Piperacillin_Tazobactam	4h 11min	6 mm	R	> 16.0	R
	K. pneumoniae	6I1	NDM-1 + VIM-1	B+D	Ertapenem	6h 21min	9 mm	R	> 1.0	R
	K. pneumoniae	6I1	NDM-1 + VIM-1	B+D	Aztreonam	3h 31min	6 mm	R	> 4.0	R
	K. pneumoniae	6I1	NDM-1 + VIM-1	B+D	Cefoxitin	3h 01min	6 mm	R	> 16.0	R
	K. pneumoniae	6I1	NDM-1 + VIM-1	B+D	Ceftazidime_Avibactam	6h 31min	6 mm	R	> 8.0	R
	K. pneumoniae	6I1	NDM-1 + VIM-1	B+D	Ciprofloxacin	5h 31min	6 mm	R	> 1.0	R
	K. pneumoniae	6I1	NDM-1 + VIM-1	B+D	Levofloxacin	6h 01min	6 mm	R	> 1.0	R
	K. pneumoniae	6I1	NDM-1 + VIM-1	B+D	Piperacillin	3h 41min	6 mm	R	> 16.0	R
	K. pneumoniae	6I1	NDM-1 + VIM-1	B+D	Tobramycin	3h 41min	6 mm	R	> 4.0	R
	K. pneumoniae	6I1	NDM-1 + VIM-1	B+D	Trimethoprim_Sulfamethoxazole	5h 21min	6 mm	R	> 4.0	R
	K. pneumoniae	6I1	NDM-1 + VIM-1	B+D	Ampicillin	3h 01min
	E. coli	6H9	NDM-7 + OXA-181	B+D	Gentamicin	6h 31min	23 mm	S	≤ 2.0	S
	E. coli	6H9	NDM-7 + OXA-181	B+D	Amikacin	4h 01min	20 mm	S	≤ 8.0	S
	E. coli	6H9	NDM-7 + OXA-181	B+D	Cefotaxime	3h 11min	6 mm	R	> 32.0	R
	E. coli	6H9	NDM-7 + OXA-181	B+D	Imipenem	6h 31min	8 mm	R	> 8.0	R
	E. coli	6H9	NDM-7 + OXA-181	B+D	Cefepime	4h 21min	6 mm	R	> 8.0	R
	E. coli	6H9	NDM-7 + OXA-181	B+D	Ceftazidime	6h 01min	6 mm	R	> 32.0	R
	E. coli	6H9	NDM-7 + OXA-181	B+D	Meropenem	6h 41min	6 mm	R	> 32.0	R
	E. coli	6H9	NDM-7 + OXA-181	B+D	Piperacillin_Tazobactam	8h 01min	6 mm	R	> 16.0	R
	E. coli	6H9	NDM-7 + OXA-181	B+D	Ertapenem	6h 31min	6 mm	R	> 1.0	R
	E. coli	6H9	NDM-7 + OXA-181	B+D	Aztreonam	3h 01min	6 mm	R	> 4.0	R
	E. coli	6H9	NDM-7 + OXA-181	B+D	Cefoxitin	3h 21min	6 mm	R	> 16.0	R
	E. coli	6H9	NDM-7 + OXA-181	B+D	Ceftazidime_Avibactam	6h 31min	6 mm	R	> 8.0	R
	E. coli	6H9	NDM-7 + OXA-181	B+D	Ciprofloxacin	5h 31min	6 mm	R	> 1.0	R
	E. coli	6H9	NDM-7 + OXA-181	B+D	Levofloxacin	5h 01min	6 mm	R	> 1.0	R
	E. coli	6H9	NDM-7 + OXA-181	B+D	Piperacillin	4h 01min	6 mm	R	> 16.0	R
	E. coli	6H9	NDM-7 + OXA-181	B+D	Tobramycin	4h 01min	9 mm	R	> 4.0	R
	E. coli	6H9	NDM-7 + OXA-181	B+D	Trimethoprim_Sulfamethoxazole	4h 01min	6 mm	R	> 4.0	R
	E. coli	6H9	NDM-7 + OXA-181	B+D	Ampicillin	4h 01min			> 8.0
	K. pneumoniae	6H8	NDM-7 + OXA-48	B+D	Amikacin	5h 01min	20 mm	S	≤ 8.0	S
	K. pneumoniae	6H8	NDM-7 + OXA-48	B+D	Meropenem	6h 31min	10 mm	R	32.0	R
	K. pneumoniae	6H8	NDM-7 + OXA-48	B+D	Cefotaxime	3h 21min	6 mm	R	> 32.0	R
	K. pneumoniae	6H8	NDM-7 + OXA-48	B+D	Gentamicin	3h 51min	6 mm	R	> 4.0	R
	K. pneumoniae	6H8	NDM-7 + OXA-48	B+D	Imipenem	6h 31min	16 mm	R	> 8.0	R
	K. pneumoniae	6H8	NDM-7 + OXA-48	B+D	Cefepime	3h 01min	6 mm	R	> 8.0	R
	K. pneumoniae	6H8	NDM-7 + OXA-48	B+D	Ceftazidime	3h 31min	6 mm	R	> 32.0	R
	K. pneumoniae	6H8	NDM-7 + OXA-48	B+D	Piperacillin_Tazobactam	4h 11min	6 mm	R	> 16.0	R
	K. pneumoniae	6H8	NDM-7 + OXA-48	B+D	Ertapenem	5h 51min	6 mm	R	> 1.0	R
	K. pneumoniae	6H8	NDM-7 + OXA-48	B+D	Aztreonam	3h 21min	6 mm	R	> 4.0	R
	K. pneumoniae	6H8	NDM-7 + OXA-48	B+D	Cefoxitin	3h 01min	6 mm	R	> 16.0	R
	K. pneumoniae	6H8	NDM-7 + OXA-48	B+D	Ceftazidime_Avibactam	6h 01min	6 mm	R	> 8.0	R
	K. pneumoniae	6H8	NDM-7 + OXA-48	B+D	Ciprofloxacin	5h 31min	6 mm	R	> 1.0	R
	K. pneumoniae	6H8	NDM-7 + OXA-48	B+D	Levofloxacin	6h 01min	6 mm	R	> 1.0	R
	K. pneumoniae	6H8	NDM-7 + OXA-48	B+D	Piperacillin	3h 21min	6 mm	R	> 16.0	R
	K. pneumoniae	6H8	NDM-7 + OXA-48	B+D	Tobramycin	3h 51min	6 mm	R	> 4.0	R
	K. pneumoniae	6H8	NDM-7 + OXA-48	B+D	Trimethoprim_Sulfamethoxazole	6h 31min	17 mm	S	≤ 2.0	S
	K. pneumoniae	6H8	NDM-7 + OXA-48	B+D	Ampicillin	3h 01min
	E. coli	6H7	NDM-5 + OXA-244	B+D	Gentamicin	6h 31min	23 mm	S	≤ 2.0	S
	E. coli	6H7	NDM-5 + OXA-244	B+D	Amikacin	4h 01min	24 mm	S	≤ 8.0	S
	E. coli	6H7	NDM-5 + OXA-244	B+D	Meropenem	6h 31min	11 mm	R	> 32.0	R
	E. coli	6H7	NDM-5 + OXA-244	B+D	Cefotaxime	3h 01min	6 mm	R	> 32.0	R
	E. coli	6H7	NDM-5 + OXA-244	B+D	Imipenem	6h 31min	12 mm	R	> 8.0	R
	E. coli	6H7	NDM-5 + OXA-244	B+D	Cefepime	3h 01min	6 mm	R	> 8.0	R
	E. coli	6H7	NDM-5 + OXA-244	B+D	Ceftazidime	4h 11min	6 mm	R	> 32.0	R
	E. coli	6H7	NDM-5 + OXA-244	B+D	Piperacillin_Tazobactam	8h 01min	6 mm	R	> 16.0	R
	E. coli	6H7	NDM-5 + OXA-244	B+D	Ertapenem	5h 51min	6 mm	R	> 1.0	R
	E. coli	6H7	NDM-5 + OXA-244	B+D	Cefoxitin	5h 41min	6 mm	R	> 16.0	R
	E. coli	6H7	NDM-5 + OXA-244	B+D	Ceftazidime_Avibactam	6h 31min	6 mm	R	> 8.0	R
	E. coli	6H7	NDM-5 + OXA-244	B+D	Ciprofloxacin	3h 01min	6 mm	R	> 1.0	R
	E. coli	6H7	NDM-5 + OXA-244	B+D	Levofloxacin	5h 01min	6 mm	R	> 1.0	R
	E. coli	6H7	NDM-5 + OXA-244	B+D	Piperacillin	3h 01min	6 mm	R	> 16.0	R
	E. coli	6H7	NDM-5 + OXA-244	B+D	Trimethoprim_Sulfamethoxazole	4h 01min	6 mm	R	> 4.0	R
	E. coli	6H7	NDM-5 + OXA-244	B+D	Tobramycin	4h 01min	23 mm	S	≤ 2.0	S
Discrepancy	E. coli	6H7	NDM-5 + OXA-244	B+D	Aztreonam	6h 01min	31 mm	S	4.0	I
	E. coli	6H7	NDM-5 + OXA-244	B+D	Ampicillin	4h 01min			> 8.0
	K. pneumoniae	6H6	NDM-5 + OXA-232	B+D	Cefotaxime	6h 11min	6 mm	R	> 32.0	R
	K. pneumoniae	6H6	NDM-5 + OXA-232	B+D	Gentamicin	5h 51min	6 mm	R	> 4.0	R
	K. pneumoniae	6H6	NDM-5 + OXA-232	B+D	Imipenem	6h 31min	6 mm	R	> 8.0	R
	K. pneumoniae	6H6	NDM-5 + OXA-232	B+D	Cefepime	3h 01min	6 mm	R	> 8.0	R
	K. pneumoniae	6H6	NDM-5 + OXA-232	B+D	Ceftazidime	6h 01min	6 mm	R	> 32.0	R
	K. pneumoniae	6H6	NDM-5 + OXA-232	B+D	Meropenem	6h 31min	6 mm	R	> 32.0	R
	K. pneumoniae	6H6	NDM-5 + OXA-232	B+D	Amikacin	4h 41min	6 mm	R	> 16.0	R
	K. pneumoniae	6H6	NDM-5 + OXA-232	B+D	Piperacillin_Tazobactam	4h 31min	6 mm	R	> 16.0	R
	K. pneumoniae	6H6	NDM-5 + OXA-232	B+D	Ertapenem	6h 31min	6 mm	R	> 1.0	R
	K. pneumoniae	6H6	NDM-5 + OXA-232	B+D	Aztreonam	3h 21min	6 mm	R	> 4.0	R
	K. pneumoniae	6H6	NDM-5 + OXA-232	B+D	Cefoxitin	3h 11min	6 mm	R	> 16.0	R
	K. pneumoniae	6H6	NDM-5 + OXA-232	B+D	Ceftazidime_Avibactam	6h 31min	6 mm	R	> 8.0	R
	K. pneumoniae	6H6	NDM-5 + OXA-232	B+D	Ciprofloxacin	5h 31min	6 mm	R	> 1.0	R
	K. pneumoniae	6H6	NDM-5 + OXA-232	B+D	Levofloxacin	6h 01min	6 mm	R	> 1.0	R
	K. pneumoniae	6H6	NDM-5 + OXA-232	B+D	Piperacillin	4h 01min	6 mm	R	> 16.0	R
	K. pneumoniae	6H6	NDM-5 + OXA-232	B+D	Tobramycin	4h 31min	6 mm	R	> 4.0	R
	K. pneumoniae	6H6	NDM-5 + OXA-232	B+D	Trimethoprim_Sulfamethoxazole	4h 11min	6 mm	R	> 4.0	R
	K. pneumoniae	6H6	NDM-5 + OXA-232	B+D	Ampicillin	3h 01min
	K. pneumoniae	6H5	NDM-5 + OXA-181	B+D	Cefotaxime	6h 11min	6 mm	R	> 32.0	R
	K. pneumoniae	6H5	NDM-5 + OXA-181	B+D	Gentamicin	4h 41min	6 mm	R	> 4.0	R
	K. pneumoniae	6H5	NDM-5 + OXA-181	B+D	Imipenem	6h 31min	6 mm	R	> 8.0	R
	K. pneumoniae	6H5	NDM-5 + OXA-181	B+D	Cefepime	3h 01min	6 mm	R	> 8.0	R
	K. pneumoniae	6H5	NDM-5 + OXA-181	B+D	Ceftazidime	4h 31min	6 mm	R	> 32.0	R
	K. pneumoniae	6H5	NDM-5 + OXA-181	B+D	Meropenem	6h 31min	6 mm	R	> 32.0	R
	K. pneumoniae	6H5	NDM-5 + OXA-181	B+D	Amikacin	4h 21min	6 mm	R	> 16.0	R
	K. pneumoniae	6H5	NDM-5 + OXA-181	B+D	Piperacillin_Tazobactam	5h 01min	6 mm	R	> 16.0	R
	K. pneumoniae	6H5	NDM-5 + OXA-181	B+D	Ertapenem	6h 31min	6 mm	R	> 1.0	R
	K. pneumoniae	6H5	NDM-5 + OXA-181	B+D	Aztreonam	3h 31min	12 mm	R	> 4.0	R
	K. pneumoniae	6H5	NDM-5 + OXA-181	B+D	Cefoxitin	3h 01min	6 mm	R	> 16.0	R
	K. pneumoniae	6H5	NDM-5 + OXA-181	B+D	Ceftazidime_Avibactam	6h 31min	6 mm	R	> 8.0	R
	K. pneumoniae	6H5	NDM-5 + OXA-181	B+D	Ciprofloxacin	5h 31min	6 mm	R	> 1.0	R
	K. pneumoniae	6H5	NDM-5 + OXA-181	B+D	Levofloxacin	6h 01min	6 mm	R	> 1.0	R
	K. pneumoniae	6H5	NDM-5 + OXA-181	B+D	Piperacillin	4h 01min	6 mm	R	> 16.0	R
	K. pneumoniae	6H5	NDM-5 + OXA-181	B+D	Tobramycin	4h 31min	6 mm	R	> 4.0	R
	K. pneumoniae	6H5	NDM-5 + OXA-181	B+D	Trimethoprim_Sulfamethoxazole	6h 31min	6 mm	R	> 4.0	R
	K. pneumoniae	6H5	NDM-5 + OXA-181	B+D	Ampicillin	3h 01min
	K. pneumoniae	6H4	NDM-5 + OXA-48	B+D	Amikacin	5h 01min	≤8 mg/L	S	≤ 8.0	S
	K. pneumoniae	6H4	NDM-5 + OXA-48	B+D	Cefotaxime	3h 01min	6 mm	R	> 32.0	R
	K. pneumoniae	6H4	NDM-5 + OXA-48	B+D	Gentamicin	6h 31min	19 mm	S	≤ 2.0	S
	K. pneumoniae	6H4	NDM-5 + OXA-48	B+D	Imipenem	6h 31min	6 mm	R	> 8.0	R
	K. pneumoniae	6H4	NDM-5 + OXA-48	B+D	Cefepime	3h 01min	6 mm	R	> 8.0	R
	K. pneumoniae	6H4	NDM-5 + OXA-48	B+D	Ceftazidime	3h 51min	6 mm	R	> 32.0	R
	K. pneumoniae	6H4	NDM-5 + OXA-48	B+D	Meropenem	6h 31min	6 mm	R	> 32.0	R
	K. pneumoniae	6H4	NDM-5 + OXA-48	B+D	Piperacillin_Tazobactam	4h 11min	6 mm	R	> 16.0	R
	K. pneumoniae	6H4	NDM-5 + OXA-48	B+D	Ertapenem	6h 31min	6 mm	R	> 1.0	R
	K. pneumoniae	6H4	NDM-5 + OXA-48	B+D	Aztreonam	3h 31min	6 mm	R	> 4.0	R
	K. pneumoniae	6H4	NDM-5 + OXA-48	B+D	Cefoxitin	3h 01min	6 mm	R	> 16.0	R
	K. pneumoniae	6H4	NDM-5 + OXA-48	B+D	Ceftazidime_Avibactam	6h 21min	6 mm	R	> 8.0	R
	K. pneumoniae	6H4	NDM-5 + OXA-48	B+D	Ciprofloxacin	5h 31min	6 mm	R	> 1.0	R
	K. pneumoniae	6H4	NDM-5 + OXA-48	B+D	Levofloxacin	6h 01min	6 mm	R	> 1.0	R
	K. pneumoniae	6H4	NDM-5 + OXA-48	B+D	Piperacillin	3h 01min	6 mm	R	> 16.0	R
	K. pneumoniae	6H4	NDM-5 + OXA-48	B+D	Tobramycin	4h 21min	9 mm	R	> 4.0	R
	K. pneumoniae	6H4	NDM-5 + OXA-48	B+D	Trimethoprim_Sulfamethoxazole	6h 31min	14 mm	S	≤ 2.0	S
	K. pneumoniae	6H4	NDM-5 + OXA-48	B+D	Ampicillin	3h 01min
	K. oxytoca	6H3	NDM-4 + VIM-1	B	Ciprofloxacin	5h 31min	1 mg/L	R	1.0	R
	K. oxytoca	6H3	NDM-4 + VIM-1	B	Amikacin	5h 01min	24 mm	S	≤ 8.0	S
	K. oxytoca	6H3	NDM-4 + VIM-1	B	Gentamicin	6h 31min	18 mm	S	≤ 2.0	S
Discrepancy	K. oxytoca	6H3	NDM-4 + VIM-1	B	Tobramycin	5h 31min	16 mm	R	≤ 2.0	S
Discrepancy	K. oxytoca	6H3	NDM-4 + VIM-1	B	Meropenem	6h 31min	6 mm	R	8.0	I
	K. oxytoca	6H3	NDM-4 + VIM-1	B	Cefotaxime	5h 01min	6 mm	R	> 32.0	R
	K. oxytoca	6H3	NDM-4 + VIM-1	B	Imipenem	6h 31min	8 mm	R	> 8.0	R
	K. oxytoca	6H3	NDM-4 + VIM-1	B	Cefepime	6h 31min	12 mm	R	> 8.0	R
	K. oxytoca	6H3	NDM-4 + VIM-1	B	Ceftazidime	6h 01min	6 mm	R	> 32.0	R
	K. oxytoca	6H3	NDM-4 + VIM-1	B	Piperacillin_Tazobactam	6h 11min	6 mm	R	> 16.0	R
	K. oxytoca	6H3	NDM-4 + VIM-1	B	Ertapenem	3h 51min	12 mm	R	> 1.0	R
Discrepancy	K. oxytoca	6H3	NDM-4 + VIM-1	B	Levofloxacin	6h 01min	22 mm	I	≤ 0.5	S
	K. oxytoca	6H3	NDM-4 + VIM-1	B	Cefoxitin	3h 01min	6 mm	R	> 16.0	R
	K. oxytoca	6H3	NDM-4 + VIM-1	B	Ceftazidime_Avibactam	3h 21min	6 mm	R	> 8.0	R
	K. oxytoca	6H3	NDM-4 + VIM-1	B	Piperacillin	3h 01min	6 mm	R	> 16.0	R
	K. oxytoca	6H3	NDM-4 + VIM-1	B	Trimethoprim_Sulfamethoxazole	6h 31min	6 mm	R	> 4.0	R
	K. oxytoca	6H3	NDM-4 + VIM-1	B	Aztreonam	6h 31min	42 mm	S	≤ 1.0	S
	K. oxytoca	6H3	NDM-4 + VIM-1	B	Ampicillin	3h 01min
	K. pneumoniae	6H2	NDM-4 + OXA-181	B+D	Cefotaxime	4h 51min	6 mm	R	> 32.0	R
	K. pneumoniae	6H2	NDM-4 + OXA-181	B+D	Gentamicin	6h 31min	6 mm	R	> 4.0	R
	K. pneumoniae	6H2	NDM-4 + OXA-181	B+D	Imipenem	6h 31min	6 mm	R	> 8.0	R
	K. pneumoniae	6H2	NDM-4 + OXA-181	B+D	Cefepime	3h 01min	6 mm	R	> 8.0	R
	K. pneumoniae	6H2	NDM-4 + OXA-181	B+D	Ceftazidime	5h 51min	6 mm	R	> 32.0	R
	K. pneumoniae	6H2	NDM-4 + OXA-181	B+D	Meropenem	6h 31min	6 mm	R	> 32.0	R
	K. pneumoniae	6H2	NDM-4 + OXA-181	B+D	Amikacin	5h 01min	6 mm	R	> 16.0	R
	K. pneumoniae	6H2	NDM-4 + OXA-181	B+D	Piperacillin_Tazobactam	6h 01min	6 mm	R	> 16.0	R
	K. pneumoniae	6H2	NDM-4 + OXA-181	B+D	Ertapenem	6h 31min	6 mm	R	> 1.0	R
	K. pneumoniae	6H2	NDM-4 + OXA-181	B+D	Aztreonam	3h 21min	6 mm	R	> 4.0	R
	K. pneumoniae	6H2	NDM-4 + OXA-181	B+D	Cefoxitin	3h 01min	6 mm	R	> 16.0	R
	K. pneumoniae	6H2	NDM-4 + OXA-181	B+D	Ceftazidime_Avibactam	6h 31min	6 mm	R	> 8.0	R
	K. pneumoniae	6H2	NDM-4 + OXA-181	B+D	Ciprofloxacin	5h 31min	6 mm	R	> 1.0	R
	K. pneumoniae	6H2	NDM-4 + OXA-181	B+D	Levofloxacin	6h 01min	6 mm	R	> 1.0	R
	K. pneumoniae	6H2	NDM-4 + OXA-181	B+D	Piperacillin	4h 01min	6 mm	R	> 16.0	R
	K. pneumoniae	6H2	NDM-4 + OXA-181	B+D	Tobramycin	5h 21min	6 mm	R	> 4.0	R
	K. pneumoniae	6H2	NDM-4 + OXA-181	B+D	Trimethoprim_Sulfamethoxazole	6h 31min	6 mm	R	> 4.0	R
	K. pneumoniae	6H2	NDM-4 + OXA-181	B+D	Ampicillin	3h 01min
	E. coli	6H10	NDM-19 + OXA-48	B+D	Ciprofloxacin	4h 01min	>2 mg/L	R	> 1.0	R
	E. coli	6H10	NDM-19 + OXA-48	B+D	Ceftazidime	6h 01min	>32 mg/L	R	> 32.0	R
	E. coli	6H10	NDM-19 + OXA-48	B+D	Cefotaxime	3h 01min	6 mm	R	> 32.0	R
	E. coli	6H10	NDM-19 + OXA-48	B+D	Gentamicin	6h 31min	29 mm	S	≤ 2.0	S
	E. coli	6H10	NDM-19 + OXA-48	B+D	Imipenem	6h 31min	>16 mg/L	R	> 8.0	R
	E. coli	6H10	NDM-19 + OXA-48	B+D	Cefepime	4h 11min	6 mm	R	> 8.0	R
	E. coli	6H10	NDM-19 + OXA-48	B+D	Meropenem	6h 31min	6 mm	R	> 32.0	R
	E. coli	6H10	NDM-19 + OXA-48	B+D	Piperacillin_Tazobactam	8h 01min	6 mm	R	> 16.0	R
	E. coli	6H10	NDM-19 + OXA-48	B+D	Amikacin	4h 01min	30 mm	S	≤ 8.0	S
	E. coli	6H10	NDM-19 + OXA-48	B+D	Ertapenem	4h 31min	6 mm	R	> 1.0	R
	E. coli	6H10	NDM-19 + OXA-48	B+D	Cefoxitin	3h 11min	6 mm	R	> 16.0	R
	E. coli	6H10	NDM-19 + OXA-48	B+D	Ceftazidime_Avibactam	6h 01min	6 mm	R	> 8.0	R
	E. coli	6H10	NDM-19 + OXA-48	B+D	Levofloxacin	5h 01min	6 mm	R	> 1.0	R
	E. coli	6H10	NDM-19 + OXA-48	B+D	Piperacillin	3h 21min	6 mm	R	> 16.0	R
	E. coli	6H10	NDM-19 + OXA-48	B+D	Trimethoprim_Sulfamethoxazole	4h 01min	6 mm	R	> 4.0	R
	E. coli	6H10	NDM-19 + OXA-48	B+D	Aztreonam	3h 01min	6 mm	R	> 4.0	R
	E. coli	6H10	NDM-19 + OXA-48	B+D	Tobramycin	4h 01min	28 mm	S	≤ 2.0	S
	E. coli	6H10	NDM-19 + OXA-48	B+D	Ampicillin	3h 01min			> 8.0
	C. freundii	6H1	NDM-1 + OXA-232	B+D	Imipenem	6h 31min	15 mm	R	8.0	R
	C. freundii	6H1	NDM-1 + OXA-232	B+D	Meropenem	6h 31min	10 mm	R	16.0	R
	C. freundii	6H1	NDM-1 + OXA-232	B+D	Cefotaxime	3h 01min	6 mm	R	> 32.0	R
	C. freundii	6H1	NDM-1 + OXA-232	B+D	Gentamicin	3h 31min	6 mm	R	> 4.0	R
	C. freundii	6H1	NDM-1 + OXA-232	B+D	Cefepime	5h 51min	6 mm	R	> 8.0	R
	C. freundii	6H1	NDM-1 + OXA-232	B+D	Ceftazidime	3h 01min	6 mm	R	> 32.0	R
	C. freundii	6H1	NDM-1 + OXA-232	B+D	Amikacin	4h 01min	6 mm	R	> 16.0	R
	C. freundii	6H1	NDM-1 + OXA-232	B+D	Piperacillin_Tazobactam	6h 31min	6 mm	R	> 16.0	R
	C. freundii	6H1	NDM-1 + OXA-232	B+D	Ertapenem	4h 01min	6 mm	R	> 1.0	R
	C. freundii	6H1	NDM-1 + OXA-232	B+D	Aztreonam	4h 11min	6 mm	R	> 4.0	R
	C. freundii	6H1	NDM-1 + OXA-232	B+D	Ceftazidime_Avibactam	4h 11min	6 mm	R	> 8.0	R
	C. freundii	6H1	NDM-1 + OXA-232	B+D	Ciprofloxacin	4h 11min	6 mm	R	> 1.0	R
	C. freundii	6H1	NDM-1 + OXA-232	B+D	Levofloxacin	3h 41min	6 mm	R	> 1.0	R
	C. freundii	6H1	NDM-1 + OXA-232	B+D	Piperacillin	3h 11min	6 mm	R	> 16.0	R
	C. freundii	6H1	NDM-1 + OXA-232	B+D	Tobramycin	3h 01min	6 mm	R	> 4.0	R
	C. freundii	6H1	NDM-1 + OXA-232	B+D	Trimethoprim_Sulfamethoxazole	4h 01min	6 mm	R	> 4.0	R
	C. freundii	6H1	NDM-1 + OXA-232	B+D	Cefoxitin	3h 01min	6 mm	R
	C. freundii	6H1	NDM-1 + OXA-232	B+D	Ampicillin	3h 01min
	K. pneumoniae	6G9	NDM-1 + OXA-181	B+D	Cefotaxime	4h 21min	6 mm	R	> 32.0	R
	K. pneumoniae	6G9	NDM-1 + OXA-181	B+D	Gentamicin	4h 21min	6 mm	R	> 4.0	R
	K. pneumoniae	6G9	NDM-1 + OXA-181	B+D	Imipenem	6h 31min	6 mm	R	> 8.0	R
	K. pneumoniae	6G9	NDM-1 + OXA-181	B+D	Cefepime	4h 51min	6 mm	R	> 8.0	R
	K. pneumoniae	6G9	NDM-1 + OXA-181	B+D	Ceftazidime	4h 31min	6 mm	R	> 32.0	R
	K. pneumoniae	6G9	NDM-1 + OXA-181	B+D	Meropenem	6h 31min	6 mm	R	> 32.0	R
	K. pneumoniae	6G9	NDM-1 + OXA-181	B+D	Amikacin	4h 51min	6 mm	R	> 16.0	R
	K. pneumoniae	6G9	NDM-1 + OXA-181	B+D	Piperacillin_Tazobactam	4h 31min	6 mm	R	> 16.0	R
	K. pneumoniae	6G9	NDM-1 + OXA-181	B+D	Ertapenem	6h 31min	6 mm	R	> 1.0	R
	K. pneumoniae	6G9	NDM-1 + OXA-181	B+D	Aztreonam	3h 31min	6 mm	R	> 4.0	R
	K. pneumoniae	6G9	NDM-1 + OXA-181	B+D	Cefoxitin	3h 01min	6 mm	R	> 16.0	R
	K. pneumoniae	6G9	NDM-1 + OXA-181	B+D	Ceftazidime_Avibactam	6h 31min	6 mm	R	> 8.0	R
	K. pneumoniae	6G9	NDM-1 + OXA-181	B+D	Ciprofloxacin	5h 31min	6 mm	R	> 1.0	R
	K. pneumoniae	6G9	NDM-1 + OXA-181	B+D	Levofloxacin	6h 01min	6 mm	R	> 1.0	R
	K. pneumoniae	6G9	NDM-1 + OXA-181	B+D	Piperacillin	4h 01min	6 mm	R	> 16.0	R
	K. pneumoniae	6G9	NDM-1 + OXA-181	B+D	Tobramycin	3h 31min	6 mm	R	> 4.0	R
	K. pneumoniae	6G9	NDM-1 + OXA-181	B+D	Trimethoprim_Sulfamethoxazole	6h 31min	6 mm	R	> 4.0	R
	K. pneumoniae	6G9	NDM-1 + OXA-181	B+D	Ampicillin	3h 01min
	K. pneumoniae	6G8	NDM-1 + OXA-48	B+D	Amikacin	5h 01min	23 mm	S	≤ 8.0	S
	K. pneumoniae	6G8	NDM-1 + OXA-48	B+D	Cefotaxime	4h 41min	6 mm	R	> 32.0	R
	K. pneumoniae	6G8	NDM-1 + OXA-48	B+D	Gentamicin	3h 01min	6 mm	R	> 4.0	R
	K. pneumoniae	6G8	NDM-1 + OXA-48	B+D	Imipenem	5h 11min	10 mm	R	> 8.0	R
	K. pneumoniae	6G8	NDM-1 + OXA-48	B+D	Cefepime	5h 01min	8 mm	R	> 8.0	R
	K. pneumoniae	6G8	NDM-1 + OXA-48	B+D	Ceftazidime	3h 01min	6 mm	R	> 32.0	R
	K. pneumoniae	6G8	NDM-1 + OXA-48	B+D	Meropenem	6h 31min	6 mm	R	> 32.0	R
	K. pneumoniae	6G8	NDM-1 + OXA-48	B+D	Piperacillin_Tazobactam	3h 01min	6 mm	R	> 16.0	R
	K. pneumoniae	6G8	NDM-1 + OXA-48	B+D	Ertapenem	4h 51min	6 mm	R	> 1.0	R
	K. pneumoniae	6G8	NDM-1 + OXA-48	B+D	Cefoxitin	3h 01min	6 mm	R	> 16.0	R
	K. pneumoniae	6G8	NDM-1 + OXA-48	B+D	Ceftazidime_Avibactam	6h 11min	6 mm	R	> 8.0	R
	K. pneumoniae	6G8	NDM-1 + OXA-48	B+D	Piperacillin	3h 41min	6 mm	R	> 16.0	R
	K. pneumoniae	6G8	NDM-1 + OXA-48	B+D	Tobramycin	5h 31min	11 mm	R	> 4.0	R
	K. pneumoniae	6G8	NDM-1 + OXA-48	B+D	Trimethoprim_Sulfamethoxazole	3h 51min	6 mm	R	> 4.0	R
	K. pneumoniae	6G8	NDM-1 + OXA-48	B+D	Aztreonam	6h 31min	37 mm	S	≤ 1.0	S
	K. pneumoniae	6G8	NDM-1 + OXA-48	B+D	Ciprofloxacin	5h 31min	29 mm	S	0.25	S
	K. pneumoniae	6G8	NDM-1 + OXA-48	B+D	Levofloxacin	6h 01min	29 mm	S	≤ 0.5	S
	K. pneumoniae	6G8	NDM-1 + OXA-48	B+D	Ampicillin	3h 01min
	E. cloacae	6G7	NDM-1 + IMP-1	B	Meropenem	6h 31min	10 mm	R	32.0	R
	E. cloacae	6G7	NDM-1 + IMP-1	B	Cefotaxime	3h 01min	6 mm	R	> 32.0	R
	E. cloacae	6G7	NDM-1 + IMP-1	B	Gentamicin	6h 31min	6 mm	R	> 4.0	R
	E. cloacae	6G7	NDM-1 + IMP-1	B	Imipenem	6h 11min	14 mm	R	> 8.0	R
	E. cloacae	6G7	NDM-1 + IMP-1	B	Cefepime	3h 01min	6 mm	R	> 8.0	R
	E. cloacae	6G7	NDM-1 + IMP-1	B	Ceftazidime	4h 01min	6 mm	R	> 32.0	R
	E. cloacae	6G7	NDM-1 + IMP-1	B	Amikacin	4h 11min	6 mm	R	> 16.0	R
	E. cloacae	6G7	NDM-1 + IMP-1	B	Piperacillin_Tazobactam	6h 31min	6 mm	R	> 16.0	R
	E. cloacae	6G7	NDM-1 + IMP-1	B	Ertapenem	6h 31min	6 mm	R	> 1.0	R
	E. cloacae	6G7	NDM-1 + IMP-1	B	Ceftazidime_Avibactam	6h 01min	6 mm	R	> 8.0	R
	E. cloacae	6G7	NDM-1 + IMP-1	B	Ciprofloxacin	3h 01min	6 mm	R	> 1.0	R
	E. cloacae	6G7	NDM-1 + IMP-1	B	Levofloxacin	4h 01min	9 mm	R	> 1.0	R
	E. cloacae	6G7	NDM-1 + IMP-1	B	Piperacillin	4h 41min	6 mm	R	> 16.0	R
	E. cloacae	6G7	NDM-1 + IMP-1	B	Tobramycin	3h 01min	6 mm	R	> 4.0	R
	E. cloacae	6G7	NDM-1 + IMP-1	B	Trimethoprim_Sulfamethoxazole	4h 01min	6 mm	R	> 4.0	R
	E. cloacae	6G7	NDM-1 + IMP-1	B	Cefoxitin	3h 01min	6 mm	R
Discrepancy	E. cloacae	6G7	NDM-1 + IMP-1	B	Aztreonam	6h 01min	31 mm	S	4.0	I
	E. cloacae	6G7	NDM-1 + IMP-1	B	Ampicillin	3h 01min
	E. cloacae	6G6	KPC-4 + NDM-7	A+B	Amikacin	4h 11min	22 mm	S	≤ 8.0	S
	E. cloacae	6G6	KPC-4 + NDM-7	A+B	Gentamicin	5h 41min	7 mm	R	> 4.0	R
	E. cloacae	6G6	KPC-4 + NDM-7	A+B	Cefotaxime	3h 01min	6 mm	R	> 32.0	R
	E. cloacae	6G6	KPC-4 + NDM-7	A+B	Imipenem	5h 51min	16 mm	R	> 8.0	R
	E. cloacae	6G6	KPC-4 + NDM-7	A+B	Cefepime	3h 11min	7 mm	R	> 8.0	R
	E. cloacae	6G6	KPC-4 + NDM-7	A+B	Ceftazidime	4h 51min	6 mm	R	> 32.0	R
	E. cloacae	6G6	KPC-4 + NDM-7	A+B	Meropenem	6h 31min	11 mm	R	> 32.0	R
	E. cloacae	6G6	KPC-4 + NDM-7	A+B	Piperacillin_Tazobactam	6h 31min	6 mm	R	> 16.0	R
	E. cloacae	6G6	KPC-4 + NDM-7	A+B	Ertapenem	5h 31min	7 mm	R	> 1.0	R
	E. cloacae	6G6	KPC-4 + NDM-7	A+B	Aztreonam	3h 11min	6 mm	R	> 4.0	R
	E. cloacae	6G6	KPC-4 + NDM-7	A+B	Ceftazidime_Avibactam	3h 11min	6 mm	R	> 8.0	R
	E. cloacae	6G6	KPC-4 + NDM-7	A+B	Ciprofloxacin	3h 01min	11 mm	R	> 1.0	R
	E. cloacae	6G6	KPC-4 + NDM-7	A+B	Levofloxacin	4h 01min	9 mm	R	> 1.0	R
	E. cloacae	6G6	KPC-4 + NDM-7	A+B	Piperacillin	3h 01min	6 mm	R	> 16.0	R
	E. cloacae	6G6	KPC-4 + NDM-7	A+B	Tobramycin	3h 01min	9 mm	R	> 4.0	R
	E. cloacae	6G6	KPC-4 + NDM-7	A+B	Trimethoprim_Sulfamethoxazole	4h 01min	6 mm	R	> 4.0	R
	E. cloacae	6G6	KPC-4 + NDM-7	A+B	Cefoxitin	3h 01min	6 mm	R
	E. cloacae	6G6	KPC-4 + NDM-7	A+B	Ampicillin	3h 01min
	K. pneumoniae	6G5	KPC-3 + OXA-48	A+D	Levofloxacin	6h 01min	2 mg/L	R	> 1.0	R
	K. pneumoniae	6G5	KPC-3 + OXA-48	A+D	Amikacin	5h 01min	22 mm	S	≤ 8.0	S
	K. pneumoniae	6G5	KPC-3 + OXA-48	A+D	Meropenem	6h 31min	16 mm	I	8.0	I
	K. pneumoniae	6G5	KPC-3 + OXA-48	A+D	Imipenem	6h 31min	8 mg/L	R	> 8.0	R
	K. pneumoniae	6G5	KPC-3 + OXA-48	A+D	Cefepime	4h 21min	11 mm	R	> 8.0	R
	K. pneumoniae	6G5	KPC-3 + OXA-48	A+D	Cefotaxime	6h 11min	6 mm	R	> 32.0	R
	K. pneumoniae	6G5	KPC-3 + OXA-48	A+D	Gentamicin	4h 41min	6 mm	R	> 4.0	R
	K. pneumoniae	6G5	KPC-3 + OXA-48	A+D	Ceftazidime	6h 01min	6 mm	R	> 32.0	R
	K. pneumoniae	6G5	KPC-3 + OXA-48	A+D	Piperacillin_Tazobactam	4h 51min	6 mm	R	> 16.0	R
	K. pneumoniae	6G5	KPC-3 + OXA-48	A+D	Ertapenem	6h 31min	12 mm	R	> 1.0	R
	K. pneumoniae	6G5	KPC-3 + OXA-48	A+D	Aztreonam	3h 31min	6 mm	R	> 4.0	R
	K. pneumoniae	6G5	KPC-3 + OXA-48	A+D	Cefoxitin	3h 01min	10 mm	R	> 16.0	R
	K. pneumoniae	6G5	KPC-3 + OXA-48	A+D	Ciprofloxacin	5h 31min	12 mm	R	> 1.0	R
	K. pneumoniae	6G5	KPC-3 + OXA-48	A+D	Piperacillin	3h 01min	6 mm	R	> 16.0	R
	K. pneumoniae	6G5	KPC-3 + OXA-48	A+D	Tobramycin	5h 11min	10 mm	R	> 4.0	R
	K. pneumoniae	6G5	KPC-3 + OXA-48	A+D	Trimethoprim_Sulfamethoxazole	6h 21min	6 mm	R	> 4.0	R
	K. pneumoniae	6G5	KPC-3 + OXA-48	A+D	Ceftazidime_Avibactam	6h 31min	15 mm	S	≤ 2.0	S
	K. pneumoniae	6G5	KPC-3 + OXA-48	A+D	Ampicillin	3h 01min
	K. pneumoniae	6G4	KPC-2 + VIM-1	A+B	Gentamicin	6h 31min	23 mm	S	≤ 2.0	S
	K. pneumoniae	6G4	KPC-2 + VIM-1	A+B	Amikacin	5h 01min	18 mm	S	≤ 8.0	S
	K. pneumoniae	6G4	KPC-2 + VIM-1	A+B	Meropenem	6h 31min	16 mm	I	8.0	I
	K. pneumoniae	6G4	KPC-2 + VIM-1	A+B	Imipenem	6h 31min	18 mm	R	> 8.0	R
	K. pneumoniae	6G4	KPC-2 + VIM-1	A+B	Cefotaxime	6h 11min	6 mm	R	> 32.0	R
	K. pneumoniae	6G4	KPC-2 + VIM-1	A+B	Cefepime	4h 41min	9 mm	R	> 8.0	R
	K. pneumoniae	6G4	KPC-2 + VIM-1	A+B	Ceftazidime	3h 01min	6 mm	R	> 32.0	R
	K. pneumoniae	6G4	KPC-2 + VIM-1	A+B	Piperacillin_Tazobactam	4h 21min	6 mm	R	> 16.0	R
	K. pneumoniae	6G4	KPC-2 + VIM-1	A+B	Ertapenem	6h 11min	10 mm	R	> 1.0	R
	K. pneumoniae	6G4	KPC-2 + VIM-1	A+B	Aztreonam	3h 21min	6 mm	R	> 4.0	R
	K. pneumoniae	6G4	KPC-2 + VIM-1	A+B	Cefoxitin	3h 01min	6 mm	R	> 16.0	R
	K. pneumoniae	6G4	KPC-2 + VIM-1	A+B	Ceftazidime_Avibactam	6h 01min	6 mm	R	> 8.0	R
	K. pneumoniae	6G4	KPC-2 + VIM-1	A+B	Ciprofloxacin	5h 31min	6 mm	R	> 1.0	R
	K. pneumoniae	6G4	KPC-2 + VIM-1	A+B	Levofloxacin	6h 01min	6 mm	R	> 1.0	R
	K. pneumoniae	6G4	KPC-2 + VIM-1	A+B	Piperacillin	3h 01min	6 mm	R	> 16.0	R
	K. pneumoniae	6G4	KPC-2 + VIM-1	A+B	Trimethoprim_Sulfamethoxazole	4h 21min	6 mm	R	> 4.0	R
	K. pneumoniae	6G4	KPC-2 + VIM-1	A+B	Tobramycin	5h 31min	12 mm	R	4.0	R
	K. pneumoniae	6G4	KPC-2 + VIM-1	A+B	Ampicillin	3h 01min
	E. cloacae	6G3	KPC-2 + NDM-4	A+B	Amikacin	4h 11min	23 mm	S	≤ 8.0	S
	E. cloacae	6G3	KPC-2 + NDM-4	A+B	Cefotaxime	3h 21min	6 mm	R	> 32.0	R
	E. cloacae	6G3	KPC-2 + NDM-4	A+B	Gentamicin	6h 31min	6 mm	R	> 4.0	R
	E. cloacae	6G3	KPC-2 + NDM-4	A+B	Imipenem	6h 11min	>16 mg/L	R	> 8.0	R
	E. cloacae	6G3	KPC-2 + NDM-4	A+B	Cefepime	4h 11min	6 mm	R	> 8.0	R
	E. cloacae	6G3	KPC-2 + NDM-4	A+B	Ceftazidime	6h 31min	6 mm	R	> 32.0	R
	E. cloacae	6G3	KPC-2 + NDM-4	A+B	Meropenem	6h 31min	11 mm	R	16.0	R
	E. cloacae	6G3	KPC-2 + NDM-4	A+B	Piperacillin_Tazobactam	6h 31min	6 mm	R	> 16.0	R
	E. cloacae	6G3	KPC-2 + NDM-4	A+B	Ertapenem	6h 11min	9 mm	R	> 1.0	R
	E. cloacae	6G3	KPC-2 + NDM-4	A+B	Aztreonam	3h 31min	6 mm	R	> 4.0	R
	E. cloacae	6G3	KPC-2 + NDM-4	A+B	Ceftazidime_Avibactam	6h 01min	6 mm	R	> 8.0	R
	E. cloacae	6G3	KPC-2 + NDM-4	A+B	Ciprofloxacin	4h 01min	6 mm	R	> 1.0	R
	E. cloacae	6G3	KPC-2 + NDM-4	A+B	Levofloxacin	4h 01min	6 mm	R	> 1.0	R
	E. cloacae	6G3	KPC-2 + NDM-4	A+B	Piperacillin	6h 31min	6 mm	R	> 16.0	R
	E. cloacae	6G3	KPC-2 + NDM-4	A+B	Tobramycin	3h 01min	6 mm	R	> 4.0	R
	E. cloacae	6G3	KPC-2 + NDM-4	A+B	Cefoxitin	3h 01min	6 mm	R
	E. cloacae	6G3	KPC-2 + NDM-4	A+B	Trimethoprim_Sulfamethoxazole	4h 01min	35 mm	S	≤ 2.0	S
Discrepancy	E. coli	6G10	NDM-1 + OXA-204	B+D	Meropenem	6h 31min	4 mg/L	I	0.25-1	S
	E. coli	6G10	NDM-1 + OXA-204	B+D	Gentamicin	6h 31min	21 mm	S	≤ 2.0	S
	E. coli	6G10	NDM-1 + OXA-204	B+D	Amikacin	4h 01min	21 mm	S	≤ 8.0	S
	E. coli	6G10	NDM-1 + OXA-204	B+D	Ertapenem	6h 31min	16 mm	R	1.0	R
Discrepancy	E. coli	6G10	NDM-1 + OXA-204	B+D	Imipenem	6h 31min	8 mg/L	R	2.0	S
	E. coli	6G10	NDM-1 + OXA-204	B+D	Cefotaxime	3h 01min	6 mm	R	> 32.0	R
	E. coli	6G10	NDM-1 + OXA-204	B+D	Cefepime	4h 41min	6 mm	R	> 8.0	R
	E. coli	6G10	NDM-1 + OXA-204	B+D	Ceftazidime	3h 01min	6 mm	R	> 32.0	R
	E. coli	6G10	NDM-1 + OXA-204	B+D	Piperacillin_Tazobactam	8h 01min	6 mm	R	> 16.0	R
	E. coli	6G10	NDM-1 + OXA-204	B+D	Aztreonam	3h 01min	6 mm	R	> 4.0	R
	E. coli	6G10	NDM-1 + OXA-204	B+D	Cefoxitin	3h 01min	6 mm	R	> 16.0	R
	E. coli	6G10	NDM-1 + OXA-204	B+D	Ceftazidime_Avibactam	6h 11min	6 mm	R	> 8.0	R
	E. coli	6G10	NDM-1 + OXA-204	B+D	Ciprofloxacin	5h 31min	19 mm	R	1.0	R
	E. coli	6G10	NDM-1 + OXA-204	B+D	Piperacillin	3h 01min	6 mm	R	> 16.0	R
	E. coli	6G10	NDM-1 + OXA-204	B+D	Tobramycin	4h 01min	9 mm	R	> 4.0	R
	E. coli	6G10	NDM-1 + OXA-204	B+D	Trimethoprim_Sulfamethoxazole	4h 01min	6 mm	R	> 4.0	R
	E. coli	6G10	NDM-1 + OXA-204	B+D	Levofloxacin	5h 01min	24 mm	S	≤ 0.5	S
	E. coli	6G10	NDM-1 + OXA-204	B+D	Ampicillin	3h 01min			> 8.0
	E. coli	6G1	KPC-2 + GES-5	A	Cefotaxime	3h 01min	6 mm	R	> 32.0	R
	E. coli	6G1	KPC-2 + GES-5	A	Gentamicin	6h 31min	6 mm	R	> 4.0	R
	E. coli	6G1	KPC-2 + GES-5	A	Imipenem	6h 31min	6 mm	R	> 8.0	R
	E. coli	6G1	KPC-2 + GES-5	A	Cefepime	4h 21min	10 mm	R	> 8.0	R
	E. coli	6G1	KPC-2 + GES-5	A	Ceftazidime	6h 01min	6 mm	R	> 32.0	R
	E. coli	6G1	KPC-2 + GES-5	A	Meropenem	6h 31min	6 mm	R	> 32.0	R
	E. coli	6G1	KPC-2 + GES-5	A	Amikacin	3h 01min	6 mm	R	> 16.0	R
	E. coli	6G1	KPC-2 + GES-5	A	Piperacillin_Tazobactam	8h 01min	6 mm	R	> 16.0	R
	E. coli	6G1	KPC-2 + GES-5	A	Ertapenem	6h 01min	6 mm	R	> 1.0	R
	E. coli	6G1	KPC-2 + GES-5	A	Aztreonam	3h 01min	6 mm	R	> 4.0	R
	E. coli	6G1	KPC-2 + GES-5	A	Cefoxitin	3h 01min	6 mm	R	> 16.0	R
	E. coli	6G1	KPC-2 + GES-5	A	Ciprofloxacin	5h 31min	11 mm	R	> 1.0	R
	E. coli	6G1	KPC-2 + GES-5	A	Levofloxacin	5h 01min	14 mm	R	> 1.0	R
	E. coli	6G1	KPC-2 + GES-5	A	Piperacillin	3h 51min	6 mm	R	> 16.0	R
	E. coli	6G1	KPC-2 + GES-5	A	Tobramycin	4h 01min	6 mm	R	> 4.0	R
	E. coli	6G1	KPC-2 + GES-5	A	Trimethoprim_Sulfamethoxazole	4h 01min	6 mm	R	> 4.0	R
	E. coli	6G1	KPC-2 + GES-5	A	Ceftazidime_Avibactam	6h 31min	23 mm	S	≤ 2.0	S
	E. coli	6G1	KPC-2 + GES-5	A	Ampicillin	4h 01min			> 8.0
	C. freundii	6F7	IMP-63	B	Meropenem	6h 31min	29 mm	S	≤ 0.12	S
	C. freundii	6F7	IMP-63	B	Ertapenem	6h 31min	27 mm	S	≤ 0.12	S
	C. freundii	6F7	IMP-63	B	Imipenem	6h 31min	24 mm	S	≤ 1.0	S
	C. freundii	6F7	IMP-63	B	Gentamicin	4h 01min	24 mm	S	≤ 2.0	S
	C. freundii	6F7	IMP-63	B	Cefotaxime	5h 31min	6 mm	R	8.0	R
Discrepancy	C. freundii	6F7	IMP-63	B	Cefepime	6h 31min	18 mm	R	4.0	I
Discrepancy	C. freundii	6F7	IMP-63	B	Piperacillin_Tazobactam	6h 31min	11 mm	R	≤ 8.0	S
	C. freundii	6F7	IMP-63	B	Amikacin	4h 01min	11 mm	R	> 16.0	R
	C. freundii	6F7	IMP-63	B	Ceftazidime	5h 41min	6 mm	R	> 32.0	R
	C. freundii	6F7	IMP-63	B	Ceftazidime_Avibactam	5h 31min	10 mm	R	> 8.0	R
	C. freundii	6F7	IMP-63	B	Piperacillin	5h 41min	6 mm	R	> 16.0	R
	C. freundii	6F7	IMP-63	B	Tobramycin	3h 01min	6 mm	R	> 4.0	R
	C. freundii	6F7	IMP-63	B	Trimethoprim_Sulfamethoxazole	4h 01min	6 mm	R	> 4.0	R
	C. freundii	6F7	IMP-63	B	Cefoxitin	3h 01min	6 mm	R
	C. freundii	6F7	IMP-63	B	Aztreonam	6h 01min	35 mm	S	≤ 1.0	S
	C. freundii	6F7	IMP-63	B	Ciprofloxacin	4h 11min	45 mm	S	≤ 0.06	S
	C. freundii	6F7	IMP-63	B	Levofloxacin	4h 01min	43 mm	S	≤ 0.5	S
	C. freundii	6F7	IMP-63	B	Ampicillin	3h 01min
	C. freundii	6F6	IMP-58	B	Piperacillin_Tazobactam	6h 31min	16 mm	S	≤ 8.0	S
	C. freundii	6F6	IMP-58	B	Amikacin	4h 01min	8 mg/L	S	≤ 8.0	S
	C. freundii	6F6	IMP-58	B	Gentamicin	4h 01min	22 mm	S	≤ 2.0	S
	C. freundii	6F6	IMP-58	B	Imipenem	6h 31min	28 mm	S	≤ 1.0	S
	C. freundii	6F6	IMP-58	B	Meropenem	6h 31min	18 mm	I	8.0	I
	C. freundii	6F6	IMP-58	B	Cefepime	6h 31min	21 mm	R	8.0	R
	C. freundii	6F6	IMP-58	B	Cefotaxime	5h 31min	6 mm	R	32.0	R
	C. freundii	6F6	IMP-58	B	Ceftazidime	3h 01min	6 mm	R	> 32.0	R
	C. freundii	6F6	IMP-58	B	Ertapenem	3h 41min	17 mm	R	> 1.0	R
	C. freundii	6F6	IMP-58	B	Ceftazidime_Avibactam	3h 31min	6 mm	R	> 8.0	R
	C. freundii	6F6	IMP-58	B	Ciprofloxacin	3h 01min	18 mm	R	> 1.0	R
	C. freundii	6F6	IMP-58	B	Levofloxacin	3h 01min	13 mm	R	> 1.0	R
	C. freundii	6F6	IMP-58	B	Piperacillin	3h 11min	16 mm	R	> 16.0	R
	C. freundii	6F6	IMP-58	B	Tobramycin	3h 01min	11 mm	R	> 4.0	R
	C. freundii	6F6	IMP-58	B	Cefoxitin	3h 01min	6 mm	R
Discrepancy	C. freundii	6F6	IMP-58	B	Trimethoprim_Sulfamethoxazole	4h 01min	24 mm	S	4.0	I
Discrepancy	C. freundii	6F6	IMP-58	B	Aztreonam	3h 21min	22 mm	I	> 4.0	R
	C. freundii	6F6	IMP-58	B	Ampicillin	3h 01min
	K. oxytoca	6F4	IMP-4	B	Ertapenem	6h 31min	0.5 mg/L	S	0.25-0.5	S
	K. oxytoca	6F4	IMP-4	B	Meropenem	6h 31min	27 mm	S	0.25-1	S
	K. oxytoca	6F4	IMP-4	B	Imipenem	6h 31min	29 mm	S	≤ 1.0	S
	K. oxytoca	6F4	IMP-4	B	Amikacin	5h 01min	26 mm	S	≤ 8.0	S
	K. oxytoca	6F4	IMP-4	B	Piperacillin_Tazobactam	6h 31min	20 mm	S	≤ 8.0	S
	K. oxytoca	6F4	IMP-4	B	Cefepime	6h 31min	18 mm	R	8.0	R
	K. oxytoca	6F4	IMP-4	B	Cefotaxime	6h 11min	6 mm	R	> 32.0	R
	K. oxytoca	6F4	IMP-4	B	Gentamicin	6h 21min	6 mm	R	> 4.0	R
	K. oxytoca	6F4	IMP-4	B	Ceftazidime	6h 01min	6 mm	R	> 32.0	R
	K. oxytoca	6F4	IMP-4	B	Cefoxitin	3h 01min	6 mm	R	> 16.0	R
	K. oxytoca	6F4	IMP-4	B	Ceftazidime_Avibactam	4h 11min	6 mm	R	> 8.0	R
	K. oxytoca	6F4	IMP-4	B	Piperacillin	4h 01min	6 mm	R	> 16.0	R
	K. oxytoca	6F4	IMP-4	B	Tobramycin	5h 31min	10 mm	R	> 4.0	R
	K. oxytoca	6F4	IMP-4	B	Ciprofloxacin	5h 31min	45 mm	S	≤ 0.06	S
	K. oxytoca	6F4	IMP-4	B	Levofloxacin	6h 01min	39 mm	S	≤ 0.5	S
	K. oxytoca	6F4	IMP-4	B	Trimethoprim_Sulfamethoxazole	6h 31min	31 mm	S	≤ 2.0	S
Discrepancy	K. oxytoca	6F4	IMP-4	B	Aztreonam	3h 41min	23 mm	I	> 4.0	R
	K. oxytoca	6F4	IMP-4	B	Ampicillin	3h 01min
Discrepancy	K. pneumoniae	6F2	IMP-4	B	Cefepime	6h 31min	4 mg/L	I	1.0	S
	K. pneumoniae	6F2	IMP-4	B	Meropenem	6h 31min	26 mm	S	0.25-1	S
	K. pneumoniae	6F2	IMP-4	B	Imipenem	6h 31min	33 mm	S	2.0	S
	K. pneumoniae	6F2	IMP-4	B	Ertapenem	6h 31min	21 mm	R	> 1.0	R
	K. pneumoniae	6F2	IMP-4	B	Amikacin	5h 01min	24 mm	S	≤ 8.0	S
	K. pneumoniae	6F2	IMP-4	B	Cefotaxime	6h 11min	12 mm	R	16.0	R
Discrepancy	K. pneumoniae	6F2	IMP-4	B	Piperacillin_Tazobactam	6h 31min	17 mm	R	≤ 8.0	S
	K. pneumoniae	6F2	IMP-4	B	Gentamicin	3h 01min	6 mm	R	> 4.0	R
	K. pneumoniae	6F2	IMP-4	B	Ceftazidime	6h 01min	6 mm	R	> 32.0	R
	K. pneumoniae	6F2	IMP-4	B	Cefoxitin	3h 01min	6 mm	R	> 16.0	R
	K. pneumoniae	6F2	IMP-4	B	Ceftazidime_Avibactam	6h 31min	9 mm	R	> 8.0	R
	K. pneumoniae	6F2	IMP-4	B	Ciprofloxacin	5h 31min	20 mm	R	> 1.0	R
	K. pneumoniae	6F2	IMP-4	B	Levofloxacin	6h 01min	16 mm	R	> 1.0	R
	K. pneumoniae	6F2	IMP-4	B	Piperacillin	4h 01min	14 mm	R	16.0	R
	K. pneumoniae	6F2	IMP-4	B	Tobramycin	3h 11min	12 mm	R	> 4.0	R
	K. pneumoniae	6F2	IMP-4	B	Trimethoprim_Sulfamethoxazole	4h 21min	6 mm	R	> 4.0	R
	K. pneumoniae	6F2	IMP-4	B	Aztreonam	6h 31min	42 mm	S	≤ 1.0	S
	K. pneumoniae	6F2	IMP-4	B	Ampicillin	3h 01min
	C. koseri	6F1	IMP-1	B	Amikacin	4h 01min	24 mm	S	≤ 8.0	S
	C. koseri	6F1	IMP-1	B	Ampicillin	3h 01min
	C. koseri	6F1	IMP-1	B	Aztreonam	6h 01min	35 mm	S	≤ 1.0	S
Discrepancy	C. koseri	6F1	IMP-1	B	Cefepime	6h 01min	4 mg/L	I	1.0	S
	C. koseri	6F1	IMP-1	B	Cefotaxime	6h 31min	6 mm	R	32.0	R
	C. koseri	6F1	IMP-1	B	Cefoxitin	3h 01min	6 mm	R	> 16.0	R
	C. koseri	6F1	IMP-1	B	Ceftazidime	6h 01min	6 mm	R	32.0	R
	C. koseri	6F1	IMP-1	B	Ceftazidime_Avibactam	3h 01min	6 mm	R
	C. koseri	6F1	IMP-1	B	Ciprofloxacin	4h 01min	37 mm	S	≤ 0.06	S
	C. koseri	6F1	IMP-1	B	Ertapenem	6h 31min	0.5 mg/L	S	0.25-0.5	S
	C. koseri	6F1	IMP-1	B	Gentamicin	4h 01min	19 mm	S	≤ 2.0	S
	C. koseri	6F1	IMP-1	B	Imipenem	6h 31min	24 mm	S	2.0	S
	C. koseri	6F1	IMP-1	B	Levofloxacin	4h 01min	35 mm	S	≤ 0.5	S
	C. koseri	6F1	IMP-1	B	Meropenem	6h 31min	25 mm	S	0.25-1	S
	C. koseri	6F1	IMP-1	B	Piperacillin	4h 51min	9 mm	R	> 16.0	R
Discrepancy	C. koseri	6F1	IMP-1	B	Piperacillin_Tazobactam	6h 51min	19 mm	R	≤ 8.0	S
Discrepancy	C. koseri	6F1	IMP-1	B	Tobramycin	4h 51min	16 mm	R	≤ 2.0	S
	C. koseri	6F1	IMP-1	B	Trimethoprim_Sulfamethoxazole	4h 01min	6 mm	R	> 4.0	R
	C. freundii	6E3	VIM-19	B	Amikacin	4h 01min	8 mm	R	> 16.0	R
	C. freundii	6E3	VIM-19	B	Cefotaxime	3h 01min	6 mm	R	> 32.0	R
	C. freundii	6E3	VIM-19	B	Gentamicin	4h 01min	6 mm	R	> 4.0	R
	C. freundii	6E3	VIM-19	B	Imipenem	6h 31min	6 mm	R	> 8.0	R
	C. freundii	6E3	VIM-19	B	Ceftazidime	3h 21min	6 mm	R	> 32.0	R
	C. freundii	6E3	VIM-19	B	Meropenem	6h 31min	6 mm	R	32.0	R
Discrepancy	C. freundii	6E3	VIM-19	B	Cefepime	6h 31min	10 mm	R	4.0	I
	C. freundii	6E3	VIM-19	B	Piperacillin_Tazobactam	6h 31min	6 mm	R	> 16.0	R
	C. freundii	6E3	VIM-19	B	Ertapenem	5h 01min	6 mm	R	> 1.0	R
	C. freundii	6E3	VIM-19	B	Ciprofloxacin	4h 11min	12 mm	R	> 1.0	R
	C. freundii	6E3	VIM-19	B	Levofloxacin	4h 01min	14 mm	R	> 1.0	R
	C. freundii	6E3	VIM-19	B	Piperacillin	6h 01min	6 mm	R	> 16.0	R
	C. freundii	6E3	VIM-19	B	Tobramycin	3h 21min	6 mm	R	> 4.0	R
	C. freundii	6E3	VIM-19	B	Trimethoprim_Sulfamethoxazole	4h 01min	6 mm	R	> 4.0	R
	C. freundii	6E3	VIM-19	B	Cefoxitin	3h 21min	6 mm	R
Discrepancy	C. freundii	6E3	VIM-19	B	Ceftazidime_Avibactam	5h 31min	6 mm	R	4.0	S
Discrepancy	C. freundii	6E3	VIM-19	B	Aztreonam	6h 01min	24 mm	I	> 4.0	R
	C. freundii	6E3	VIM-19	B	Ampicillin	3h 01min
	E. coli	6E2	VIM-5	B	Meropenem	6h 31min	21 mm	S	0.25-1	S
	E. coli	6E2	VIM-5	B	Ertapenem	6h 31min	16 mm	R	> 1.0	R
	E. coli	6E2	VIM-5	B	Amikacin	4h 01min	20 mm	S	≤ 8.0	S
Discrepancy	E. coli	6E2	VIM-5	B	Imipenem	6h 31min	25 mm	S	4.0	I
	E. coli	6E2	VIM-5	B	Cefepime	6h 01min	15 mm	R	> 8.0	R
	E. coli	6E2	VIM-5	B	Cefotaxime	3h 41min	6 mm	R	> 32.0	R
	E. coli	6E2	VIM-5	B	Gentamicin	4h 21min	6 mm	R	> 4.0	R
	E. coli	6E2	VIM-5	B	Ceftazidime	6h 01min	6 mm	R	> 32.0	R
	E. coli	6E2	VIM-5	B	Piperacillin_Tazobactam	8h 01min	6 mm	R	> 16.0	R
	E. coli	6E2	VIM-5	B	Aztreonam	3h 01min	14 mm	R	> 4.0	R
	E. coli	6E2	VIM-5	B	Ciprofloxacin	3h 01min	6 mm	R	> 1.0	R
	E. coli	6E2	VIM-5	B	Levofloxacin	4h 31min	6 mm	R	> 1.0	R
	E. coli	6E2	VIM-5	B	Piperacillin	3h 01min	6 mm	R	> 16.0	R
	E. coli	6E2	VIM-5	B	Tobramycin	4h 01min	6 mm	R	> 4.0	R
	E. coli	6E2	VIM-5	B	Trimethoprim_Sulfamethoxazole	4h 01min	6 mm	R	> 4.0	R
Discrepancy	E. coli	6E2	VIM-5	B	Cefoxitin	4h 11min	15 mm	R	≤ 8.0	S
	E. coli	6E2	VIM-5	B	Ceftazidime_Avibactam	6h 31min	14 mm	S	4.0	S
	E. coli	6E2	VIM-5	B	Ampicillin	3h 31min			> 8.0
	K. aerogenes	6E1	VIM-4	B	Amikacin	6h 01min	6 mm	R	> 16.0	R
	K. aerogenes	6E1	VIM-4	B	Ampicillin	3h 01min
	K. aerogenes	6E1	VIM-4	B	Aztreonam	6h 21min	≤1 mg/L	S	≤ 1.0	S
	K. aerogenes	6E1	VIM-4	B	Cefepime	6h 31min	13 mm	R	8.0	R
	K. aerogenes	6E1	VIM-4	B	Cefotaxime	6h 01min	6 mm	R	> 32.0	R
	K. aerogenes	6E1	VIM-4	B	Cefoxitin	3h 01min	6 mm	R
	K. aerogenes	6E1	VIM-4	B	Ceftazidime	3h 01min	6 mm	R	> 32.0	R
	K. aerogenes	6E1	VIM-4	B	Ceftazidime_Avibactam	5h 11min	6 mm	R	> 8.0	R
	K. aerogenes	6E1	VIM-4	B	Ciprofloxacin	5h 01min	≤0.5 mg/L	S	≤ 0.06	S
	K. aerogenes	6E1	VIM-4	B	Ertapenem	3h 01min	16 mm	R	> 1.0	R
	K. aerogenes	6E1	VIM-4	B	Gentamicin	4h 01min	4 mg/L	R	> 4.0	R
	K. aerogenes	6E1	VIM-4	B	Imipenem	6h 31min	18 mm	R	> 8.0	R
	K. aerogenes	6E1	VIM-4	B	Levofloxacin	4h 51min	34 mm	S	≤ 0.5	S
	K. aerogenes	6E1	VIM-4	B	Meropenem	-1	32 mg/L	R
	K. aerogenes	6E1	VIM-4	B	Piperacillin	3h 01min	6 mm	R	> 16.0	R
	K. aerogenes	6E1	VIM-4	B	Piperacillin_Tazobactam	4h 21min	6 mm	R
	K. aerogenes	6E1	VIM-4	B	Tobramycin	3h 01min	6 mm	R	> 4.0	R
	K. aerogenes	6E1	VIM-4	B	Trimethoprim_Sulfamethoxazole	4h 01min	23 mm	S	≤ 2.0	S
	C. freundii	6D9	VIM-4	B	Imipenem	6h 31min	13 mm	R	8.0	R
	C. freundii	6D9	VIM-4	B	Amikacin	4h 01min	13 mm	R	> 16.0	R
Discrepancy	C. freundii	6D9	VIM-4	B	Cefepime	6h 31min	16 mm	R	4.0	I
Discrepancy	C. freundii	6D9	VIM-4	B	Meropenem	6h 31min	10 mm	R	8.0	I
	C. freundii	6D9	VIM-4	B	Cefotaxime	3h 41min	6 mm	R	> 32.0	R
	C. freundii	6D9	VIM-4	B	Gentamicin	4h 01min	6 mm	R	> 4.0	R
	C. freundii	6D9	VIM-4	B	Ceftazidime	3h 01min	6 mm	R	> 32.0	R
	C. freundii	6D9	VIM-4	B	Piperacillin_Tazobactam	6h 31min	6 mm	R	> 16.0	R
	C. freundii	6D9	VIM-4	B	Ertapenem	4h 41min	10 mm	R	> 1.0	R
	C. freundii	6D9	VIM-4	B	Aztreonam	6h 01min	14 mm	R	> 4.0	R
	C. freundii	6D9	VIM-4	B	Ceftazidime_Avibactam	3h 21min	6 mm	R	> 8.0	R
	C. freundii	6D9	VIM-4	B	Ciprofloxacin	3h 01min	6 mm	R	> 1.0	R
	C. freundii	6D9	VIM-4	B	Levofloxacin	3h 01min	10 mm	R	> 1.0	R
	C. freundii	6D9	VIM-4	B	Piperacillin	3h 01min	6 mm	R	> 16.0	R
	C. freundii	6D9	VIM-4	B	Tobramycin	3h 01min	6 mm	R	> 4.0	R
	C. freundii	6D9	VIM-4	B	Trimethoprim_Sulfamethoxazole	4h 01min	6 mm	R	> 4.0	R
	C. freundii	6D9	VIM-4	B	Cefoxitin	3h 01min	6 mm	R
	C. freundii	6D9	VIM-4	B	Ampicillin	3h 01min
	E. coli	6D7	VIM-4	B	Levofloxacin	5h 01min	2 mg/L	R	> 1.0	R
	E. coli	6D7	VIM-4	B	Cefotaxime	3h 11min	10 mm	R	> 32.0	R
	E. coli	6D7	VIM-4	B	Gentamicin	3h 01min	6 mm	R	> 4.0	R
	E. coli	6D7	VIM-4	B	Imipenem	3h 01min	6 mm	R	> 8.0	R
	E. coli	6D7	VIM-4	B	Cefepime	3h 01min	6 mm	R	> 8.0	R
	E. coli	6D7	VIM-4	B	Ceftazidime	6h 01min	6 mm	R	> 32.0	R
	E. coli	6D7	VIM-4	B	Meropenem	6h 31min	6 mm	R	> 32.0	R
	E. coli	6D7	VIM-4	B	Amikacin	3h 01min	6 mm	R	> 16.0	R
	E. coli	6D7	VIM-4	B	Piperacillin_Tazobactam	8h 01min	6 mm	R	> 16.0	R
	E. coli	6D7	VIM-4	B	Ertapenem	3h 31min	6 mm	R	> 1.0	R
	E. coli	6D7	VIM-4	B	Aztreonam	3h 01min	6 mm	R	> 4.0	R
	E. coli	6D7	VIM-4	B	Cefoxitin	3h 01min	6 mm	R	> 16.0	R
	E. coli	6D7	VIM-4	B	Ciprofloxacin	3h 01min	13 mm	R	> 1.0	R
	E. coli	6D7	VIM-4	B	Piperacillin	3h 11min	6 mm	R	> 16.0	R
	E. coli	6D7	VIM-4	B	Tobramycin	3h 11min	6 mm	R	> 4.0	R
	E. coli	6D7	VIM-4	B	Trimethoprim_Sulfamethoxazole	4h 01min	6 mm	R	> 4.0	R
	E. coli	6D7	VIM-4	B	Ceftazidime_Avibactam	6h 31min	13 mm	S	8.0	S
	E. coli	6D7	VIM-4	B	Ampicillin	3h 11min			> 8.0
	C. freundii	6D6	VIM-2	B	Amikacin	4h 02min	8 mg/L	S	≤ 8.0	S
	C. freundii	6D6	VIM-2	B	Gentamicin	4h 02min	22 mm	S	≤ 2.0	S
Discrepancy	C. freundii	6D6	VIM-2	B	Ertapenem	6h 32min	19 mm	R	0.25-0.5	S
	C. freundii	6D6	VIM-2	B	Meropenem	6h 32min	24 mm	S	≤ 0.12	S
	C. freundii	6D6	VIM-2	B	Imipenem	6h 32min	22 mm	S	≤ 1.0	S
Discrepancy	C. freundii	6D6	VIM-2	B	Cefepime	6h 32min	22 mm	R	1.0	S
	C. freundii	6D6	VIM-2	B	Ceftazidime	6h 02min	11 mm	R	8.0	R
	C. freundii	6D6	VIM-2	B	Cefotaxime	5h 32min	6 mm	R	32.0	R
	C. freundii	6D6	VIM-2	B	Piperacillin_Tazobactam	6h 32min	6 mm	R	> 16.0	R
	C. freundii	6D6	VIM-2	B	Ciprofloxacin	3h 22min	6 mm	R	> 1.0	R
	C. freundii	6D6	VIM-2	B	Levofloxacin	3h 22min	6 mm	R	> 1.0	R
	C. freundii	6D6	VIM-2	B	Piperacillin	4h 22min	6 mm	R	> 16.0	R
	C. freundii	6D6	VIM-2	B	Tobramycin	3h 02min	9 mm	R	> 4.0	R
	C. freundii	6D6	VIM-2	B	Trimethoprim_Sulfamethoxazole	4h 02min	6 mm	R	> 4.0	R
	C. freundii	6D6	VIM-2	B	Cefoxitin	3h 02min	6 mm	R
	C. freundii	6D6	VIM-2	B	Aztreonam	6h 02min	35 mm	S	≤ 1.0	S
	C. freundii	6D6	VIM-2	B	Ceftazidime_Avibactam	5h 32min	13 mm	S	8.0	S
	C. freundii	6D6	VIM-2	B	Ampicillin	3h 02min
	K. oxytoca	6D5	VIM-1	B	Amikacin	4h 53min	27 mm	S	≤ 8.0	S
	K. oxytoca	6D5	VIM-1	B	Gentamicin	6h 32min	18 mm	S	≤ 2.0	S
	K. oxytoca	6D5	VIM-1	B	Meropenem	6h 32min	26 mm	S	0.25-1	S
Discrepancy	K. oxytoca	6D5	VIM-1	B	Ertapenem	6h 32min	23 mm	R	0.25-0.5	S
	K. oxytoca	6D5	VIM-1	B	Imipenem	6h 32min	4 mg/L	I	4.0	I
Discrepancy	K. oxytoca	6D5	VIM-1	B	Cefepime	6h 32min	15 mm	R	4.0	I
	K. oxytoca	6D5	VIM-1	B	Cefotaxime	6h 12min	6 mm	R	32.0	R
	K. oxytoca	6D5	VIM-1	B	Ceftazidime	3h 22min	6 mm	R	> 32.0	R
	K. oxytoca	6D5	VIM-1	B	Piperacillin_Tazobactam	6h 32min	6 mm	R	> 16.0	R
	K. oxytoca	6D5	VIM-1	B	Cefoxitin	3h 02min	6 mm	R	> 16.0	R
	K. oxytoca	6D5	VIM-1	B	Ceftazidime_Avibactam	3h 32min	6 mm	R	> 8.0	R
	K. oxytoca	6D5	VIM-1	B	Ciprofloxacin	5h 32min	13 mm	R	> 1.0	R
	K. oxytoca	6D5	VIM-1	B	Levofloxacin	6h 02min	13 mm	R	> 1.0	R
	K. oxytoca	6D5	VIM-1	B	Piperacillin	4h 02min	6 mm	R	> 16.0	R
	K. oxytoca	6D5	VIM-1	B	Tobramycin	5h 32min	12 mm	R	4.0	R
	K. oxytoca	6D5	VIM-1	B	Aztreonam	6h 32min	34 mm	S	≤ 1.0	S
	K. oxytoca	6D5	VIM-1	B	Trimethoprim_Sulfamethoxazole	6h 32min	27 mm	S	≤ 2.0	S
	K. oxytoca	6D5	VIM-1	B	Ampicillin	3h 02min
	C. freundii	6D4	VIM-1	B	Amikacin	4h 01min	25 mm	S	≤ 8.0	S
Discrepancy	C. freundii	6D4	VIM-1	B	Ertapenem	6h 31min	16 mm	R	0.25-0.5	S
	C. freundii	6D4	VIM-1	B	Gentamicin	4h 01min	20 mm	S	≤ 2.0	S
	C. freundii	6D4	VIM-1	B	Meropenem	6h 31min	22 mm	S	0.25-1	S
Discrepancy	C. freundii	6D4	VIM-1	B	Imipenem	6h 31min	4 mg/L	I	8.0	R
	C. freundii	6D4	VIM-1	B	Cefotaxime	5h 31min	6 mm	R	> 32.0	R
	C. freundii	6D4	VIM-1	B	Cefepime	6h 31min	6 mm	R	> 8.0	R
	C. freundii	6D4	VIM-1	B	Ceftazidime	3h 01min	6 mm	R	> 32.0	R
	C. freundii	6D4	VIM-1	B	Piperacillin_Tazobactam	6h 31min	6 mm	R	> 16.0	R
	C. freundii	6D4	VIM-1	B	Ceftazidime_Avibactam	3h 11min	9 mm	R	> 8.0	R
	C. freundii	6D4	VIM-1	B	Ciprofloxacin	3h 01min	6 mm	R	> 1.0	R
	C. freundii	6D4	VIM-1	B	Levofloxacin	3h 01min	6 mm	R	> 1.0	R
	C. freundii	6D4	VIM-1	B	Piperacillin	3h 01min	6 mm	R	> 16.0	R
	C. freundii	6D4	VIM-1	B	Tobramycin	4h 01min	16 mm	R	4.0	R
	C. freundii	6D4	VIM-1	B	Trimethoprim_Sulfamethoxazole	4h 01min	6 mm	R	> 4.0	R
	C. freundii	6D4	VIM-1	B	Cefoxitin	3h 01min	6 mm	R
Discrepancy	C. freundii	6D4	VIM-1	B	Aztreonam	6h 01min	21 mm	I	> 4.0	R
	C. freundii	6D4	VIM-1	B	Ampicillin	3h 01min
	E. cloacae	6D3	VIM-1	B	Amikacin	4h 11min	26 mm	S	≤ 8.0	S
	E. cloacae	6D3	VIM-1	B	Gentamicin	6h 31min	21 mm	S	≤ 2.0	S
	E. cloacae	6D3	VIM-1	B	Ertapenem	6h 31min	16 mm	R	> 1.0	R
	E. cloacae	6D3	VIM-1	B	Meropenem	6h 31min	21 mm	S	0.25-1	S
	E. cloacae	6D3	VIM-1	B	Imipenem	6h 31min	21 mm	I	4.0	I
	E. cloacae	6D3	VIM-1	B	Cefotaxime	3h 01min	6 mm	R	> 32.0	R
	E. cloacae	6D3	VIM-1	B	Cefepime	3h 01min	6 mm	R	> 8.0	R
	E. cloacae	6D3	VIM-1	B	Ceftazidime	6h 31min	6 mm	R	> 32.0	R
	E. cloacae	6D3	VIM-1	B	Piperacillin_Tazobactam	6h 31min	6 mm	R	> 16.0	R
	E. cloacae	6D3	VIM-1	B	Aztreonam	6h 01min	6 mm	R	> 4.0	R
	E. cloacae	6D3	VIM-1	B	Ceftazidime_Avibactam	6h 01min	6 mm	R	> 8.0	R
	E. cloacae	6D3	VIM-1	B	Ciprofloxacin	3h 21min	6 mm	R	> 1.0	R
	E. cloacae	6D3	VIM-1	B	Levofloxacin	4h 01min	6 mm	R	> 1.0	R
	E. cloacae	6D3	VIM-1	B	Piperacillin	6h 31min	6 mm	R	> 16.0	R
	E. cloacae	6D3	VIM-1	B	Trimethoprim_Sulfamethoxazole	4h 01min	6 mm	R	> 4.0	R
	E. cloacae	6D3	VIM-1	B	Cefoxitin	3h 01min	13 mm	R
	E. cloacae	6D3	VIM-1	B	Tobramycin	4h 01min	14 mm	R	> 4.0	R
	E. cloacae	6D3	VIM-1	B	Ampicillin	3h 01min
	E. coli	6D2	VIM-1	B	Levofloxacin	5h 01min	2 mg/L	R	> 1.0	R
	E. coli	6D2	VIM-1	B	Ertapenem	6h 31min	29 mm	S	0.25-0.5	S
	E. coli	6D2	VIM-1	B	Meropenem	6h 31min	24 mm	S	0.25-1	S
	E. coli	6D2	VIM-1	B	Imipenem	6h 31min	25 mm	S	2.0	S
	E. coli	6D2	VIM-1	B	Amikacin	4h 01min	16 mm	R	16.0	R
	E. coli	6D2	VIM-1	B	Cefotaxime	6h 31min	6 mm	R	> 32.0	R
	E. coli	6D2	VIM-1	B	Gentamicin	3h 01min	6 mm	R	> 4.0	R
	E. coli	6D2	VIM-1	B	Cefepime	6h 01min	13 mm	R	> 8.0	R
	E. coli	6D2	VIM-1	B	Ceftazidime	6h 01min	6 mm	R	> 32.0	R
	E. coli	6D2	VIM-1	B	Piperacillin_Tazobactam	8h 01min	6 mm	R	> 16.0	R
	E. coli	6D2	VIM-1	B	Aztreonam	3h 01min	6 mm	R	> 4.0	R
	E. coli	6D2	VIM-1	B	Cefoxitin	4h 11min	10 mm	R	> 16.0	R
	E. coli	6D2	VIM-1	B	Ceftazidime_Avibactam	6h 31min	9 mm	R	> 8.0	R
	E. coli	6D2	VIM-1	B	Ciprofloxacin	3h 01min	20 mm	R	> 1.0	R
	E. coli	6D2	VIM-1	B	Piperacillin	3h 01min	6 mm	R	> 16.0	R
	E. coli	6D2	VIM-1	B	Tobramycin	3h 01min	6 mm	R	> 4.0	R
	E. coli	6D2	VIM-1	B	Trimethoprim_Sulfamethoxazole	4h 01min	6 mm	R	> 4.0	R
	E. coli	6D2	VIM-1	B	Ampicillin	3h 01min			> 8.0
	K. pneumoniae	6D1	VIM-1	B	Ertapenem	6h 31min	26 mm	S	0.25-0.5	S
	K. pneumoniae	6D1	VIM-1	B	Meropenem	6h 31min	30 mm	S	0.25-1	S
	K. pneumoniae	6D1	VIM-1	B	Amikacin	5h 01min	26 mm	S	≤ 8.0	S
	K. pneumoniae	6D1	VIM-1	B	Gentamicin	6h 31min	21 mm	S	≤ 2.0	S
Discrepancy	K. pneumoniae	6D1	VIM-1	B	Imipenem	6h 31min	25 mm	S	4.0	I
	K. pneumoniae	6D1	VIM-1	B	Cefepime	6h 31min	13 mm	R	> 8.0	R
	K. pneumoniae	6D1	VIM-1	B	Cefotaxime	6h 11min	6 mm	R	> 32.0	R
	K. pneumoniae	6D1	VIM-1	B	Ceftazidime	6h 01min	6 mm	R	> 32.0	R
	K. pneumoniae	6D1	VIM-1	B	Piperacillin_Tazobactam	6h 31min	6 mm	R	> 16.0	R
	K. pneumoniae	6D1	VIM-1	B	Aztreonam	3h 31min	17 mm	R	> 4.0	R
	K. pneumoniae	6D1	VIM-1	B	Cefoxitin	3h 01min	13 mm	R	> 16.0	R
	K. pneumoniae	6D1	VIM-1	B	Ceftazidime_Avibactam	3h 31min	9 mm	R	> 8.0	R
	K. pneumoniae	6D1	VIM-1	B	Ciprofloxacin	3h 41min	6 mm	R	> 1.0	R
	K. pneumoniae	6D1	VIM-1	B	Levofloxacin	4h 01min	6 mm	R	> 1.0	R
	K. pneumoniae	6D1	VIM-1	B	Piperacillin	3h 01min	6 mm	R	> 16.0	R
	K. pneumoniae	6D1	VIM-1	B	Tobramycin	5h 31min	16 mm	R	4.0	R
	K. pneumoniae	6D1	VIM-1	B	Trimethoprim_Sulfamethoxazole	3h 11min	6 mm	R	> 4.0	R
	K. pneumoniae	6D1	VIM-1	B	Ampicillin	3h 01min
	E. coli	6C5	NDM-19	B	Gentamicin	6h 31min	24 mm	S	≤ 2.0	S
	E. coli	6C5	NDM-19	B	Amikacin	4h 01min	25 mm	S	≤ 8.0	S
	E. coli	6C5	NDM-19	B	Cefotaxime	3h 01min	6 mm	R	> 32.0	R
	E. coli	6C5	NDM-19	B	Imipenem	6h 31min	14 mm	R	> 8.0	R
	E. coli	6C5	NDM-19	B	Cefepime	3h 01min	6 mm	R	> 8.0	R
	E. coli	6C5	NDM-19	B	Ceftazidime	3h 41min	6 mm	R	> 32.0	R
	E. coli	6C5	NDM-19	B	Meropenem	6h 31min	8 mm	R	> 32.0	R
	E. coli	6C5	NDM-19	B	Piperacillin_Tazobactam	8h 01min	6 mm	R	> 16.0	R
	E. coli	6C5	NDM-19	B	Ertapenem	5h 01min	6 mm	R	> 1.0	R
	E. coli	6C5	NDM-19	B	Aztreonam	3h 01min	6 mm	R	> 4.0	R
	E. coli	6C5	NDM-19	B	Cefoxitin	3h 01min	6 mm	R	> 16.0	R
	E. coli	6C5	NDM-19	B	Ceftazidime_Avibactam	6h 31min	6 mm	R	> 8.0	R
	E. coli	6C5	NDM-19	B	Ciprofloxacin	3h 51min	6 mm	R	> 1.0	R
	E. coli	6C5	NDM-19	B	Levofloxacin	5h 01min	6 mm	R	> 1.0	R
	E. coli	6C5	NDM-19	B	Piperacillin	3h 01min	6 mm	R	> 16.0	R
	E. coli	6C5	NDM-19	B	Trimethoprim_Sulfamethoxazole	4h 01min	6 mm	R	> 4.0	R
	E. coli	6C5	NDM-19	B	Tobramycin	4h 01min	23 mm	S	≤ 2.0	S
	E. coli	6C5	NDM-19	B	Ampicillin	4h 01min			> 8.0
	E. coli	6C4	NDM-9	B	Meropenem	6h 31min	8 mg/L	I	8.0	I
	E. coli	6C4	NDM-9	B	Amikacin	4h 01min	23 mm	S	≤ 8.0	S
Discrepancy	E. coli	6C4	NDM-9	B	Imipenem	6h 31min	19 mm	I	8.0	R
	E. coli	6C4	NDM-9	B	Ertapenem	6h 31min	21 mm	R	> 1.0	R
	E. coli	6C4	NDM-9	B	Gentamicin	6h 31min	13 mm	R	> 4.0	R
	E. coli	6C4	NDM-9	B	Cefepime	4h 41min	13 mm	R	> 8.0	R
	E. coli	6C4	NDM-9	B	Cefotaxime	3h 01min	6 mm	R	> 32.0	R
	E. coli	6C4	NDM-9	B	Ceftazidime	6h 01min	6 mm	R	> 32.0	R
	E. coli	6C4	NDM-9	B	Piperacillin_Tazobactam	8h 01min	9 mm	R	> 16.0	R
	E. coli	6C4	NDM-9	B	Cefoxitin	3h 01min	6 mm	R	> 16.0	R
	E. coli	6C4	NDM-9	B	Ceftazidime_Avibactam	6h 31min	6 mm	R	> 8.0	R
	E. coli	6C4	NDM-9	B	Piperacillin	3h 21min	8 mm	R	> 16.0	R
	E. coli	6C4	NDM-9	B	Tobramycin	4h 01min	6 mm	R	> 4.0	R
	E. coli	6C4	NDM-9	B	Trimethoprim_Sulfamethoxazole	4h 01min	6 mm	R	> 4.0	R
	E. coli	6C4	NDM-9	B	Levofloxacin	5h 01min	31 mm	S	≤ 0.5	S
Discrepancy	E. coli	6C4	NDM-9	B	Aztreonam	6h 01min	44 mm	S	4.0	I
Discrepancy	E. coli	6C4	NDM-9	B	Ciprofloxacin	5h 31min	22 mm	I	> 1.0	R
	E. coli	6C4	NDM-9	B	Ampicillin	4h 01min			> 8.0
	K. pneumoniae	6C3	NDM-7	B	Amikacin	5h 01min	19 mm	S	≤ 8.0	S
	K. pneumoniae	6C3	NDM-7	B	Cefotaxime	3h 01min	6 mm	R	> 32.0	R
	K. pneumoniae	6C3	NDM-7	B	Gentamicin	5h 11min	6 mm	R	> 4.0	R
	K. pneumoniae	6C3	NDM-7	B	Imipenem	6h 31min	16 mm	R	> 8.0	R
	K. pneumoniae	6C3	NDM-7	B	Cefepime	3h 01min	6 mm	R	> 8.0	R
	K. pneumoniae	6C3	NDM-7	B	Ceftazidime	6h 01min	6 mm	R	> 32.0	R
	K. pneumoniae	6C3	NDM-7	B	Meropenem	6h 31min	9 mm	R	16.0	R
	K. pneumoniae	6C3	NDM-7	B	Piperacillin_Tazobactam	3h 51min	6 mm	R	> 16.0	R
	K. pneumoniae	6C3	NDM-7	B	Ertapenem	5h 41min	8 mm	R	> 1.0	R
	K. pneumoniae	6C3	NDM-7	B	Aztreonam	3h 21min	6 mm	R	> 4.0	R
	K. pneumoniae	6C3	NDM-7	B	Cefoxitin	3h 01min	6 mm	R	> 16.0	R
	K. pneumoniae	6C3	NDM-7	B	Ceftazidime_Avibactam	6h 31min	6 mm	R	> 8.0	R
	K. pneumoniae	6C3	NDM-7	B	Ciprofloxacin	5h 31min	6 mm	R	> 1.0	R
	K. pneumoniae	6C3	NDM-7	B	Levofloxacin	6h 01min	6 mm	R	> 1.0	R
	K. pneumoniae	6C3	NDM-7	B	Piperacillin	3h 01min	6 mm	R	> 16.0	R
	K. pneumoniae	6C3	NDM-7	B	Tobramycin	3h 01min	6 mm	R	> 4.0	R
	K. pneumoniae	6C3	NDM-7	B	Trimethoprim_Sulfamethoxazole	4h 41min	6 mm	R	> 4.0	R
	K. pneumoniae	6C3	NDM-7	B	Ampicillin	3h 01min
	E. coli	6C2	NDM-6	B	Gentamicin	6h 31min	25 mm	S	≤ 2.0	S
	E. coli	6C2	NDM-6	B	Amikacin	4h 01min	25 mm	S	≤ 8.0	S
	E. coli	6C2	NDM-6	B	Meropenem	6h 31min	19 mm	S	0.25-1	S
	E. coli	6C2	NDM-6	B	Imipenem	6h 31min	25 mm	S	2.0	S
	E. coli	6C2	NDM-6	B	Ertapenem	6h 31min	17 mm	R	> 1.0	R
	E. coli	6C2	NDM-6	B	Cefepime	6h 01min	10 mm	R	> 8.0	R
	E. coli	6C2	NDM-6	B	Cefotaxime	3h 11min	6 mm	R	> 32.0	R
	E. coli	6C2	NDM-6	B	Ceftazidime	3h 11min	6 mm	R	> 32.0	R
	E. coli	6C2	NDM-6	B	Piperacillin_Tazobactam	8h 01min	8 mm	R	> 16.0	R
	E. coli	6C2	NDM-6	B	Aztreonam	3h 01min	6 mm	R	> 4.0	R
	E. coli	6C2	NDM-6	B	Cefoxitin	3h 01min	6 mm	R	> 16.0	R
	E. coli	6C2	NDM-6	B	Ceftazidime_Avibactam	6h 31min	6 mm	R	> 8.0	R
	E. coli	6C2	NDM-6	B	Ciprofloxacin	3h 01min	6 mm	R	> 1.0	R
	E. coli	6C2	NDM-6	B	Levofloxacin	5h 01min	6 mm	R	> 1.0	R
	E. coli	6C2	NDM-6	B	Piperacillin	3h 21min	6 mm	R	> 16.0	R
	E. coli	6C2	NDM-6	B	Trimethoprim_Sulfamethoxazole	4h 01min	6 mm	R	> 4.0	R
	E. coli	6C2	NDM-6	B	Tobramycin	4h 01min	24 mm	S	≤ 2.0	S
	E. coli	6C2	NDM-6	B	Ampicillin	4h 01min			> 8.0
	C. freundii	6C1	NDM-5	B	Gentamicin	4h 01min	20 mm	S	≤ 2.0	S
Discrepancy	C. freundii	6C1	NDM-5	B	Imipenem	6h 31min	16 mm	R	4.0	I
	C. freundii	6C1	NDM-5	B	Meropenem	6h 31min	11 mm	R	32.0	R
	C. freundii	6C1	NDM-5	B	Amikacin	4h 01min	14 mm	R	16.0	R
	C. freundii	6C1	NDM-5	B	Cefotaxime	3h 01min	6 mm	R	> 32.0	R
	C. freundii	6C1	NDM-5	B	Cefepime	6h 31min	6 mm	R	> 8.0	R
	C. freundii	6C1	NDM-5	B	Ceftazidime	3h 01min	6 mm	R	> 32.0	R
	C. freundii	6C1	NDM-5	B	Piperacillin_Tazobactam	6h 31min	6 mm	R	> 16.0	R
	C. freundii	6C1	NDM-5	B	Ertapenem	4h 01min	7 mm	R	> 1.0	R
	C. freundii	6C1	NDM-5	B	Ceftazidime_Avibactam	3h 41min	6 mm	R	> 8.0	R
	C. freundii	6C1	NDM-5	B	Ciprofloxacin	4h 11min	6 mm	R	> 1.0	R
	C. freundii	6C1	NDM-5	B	Levofloxacin	3h 31min	6 mm	R	> 1.0	R
	C. freundii	6C1	NDM-5	B	Piperacillin	4h 51min	6 mm	R	> 16.0	R
	C. freundii	6C1	NDM-5	B	Tobramycin	3h 01min	6 mm	R	> 4.0	R
	C. freundii	6C1	NDM-5	B	Trimethoprim_Sulfamethoxazole	4h 01min	6 mm	R	> 4.0	R
	C. freundii	6C1	NDM-5	B	Cefoxitin	3h 01min	6 mm	R
Discrepancy	C. freundii	6C1	NDM-5	B	Aztreonam	6h 01min	24 mm	I	> 4.0	R
	C. freundii	6C1	NDM-5	B	Ampicillin	3h 01min
	E. cloacae	6B9	NDM-5	B	Meropenem	6h 31min	16 mg/L	R	16.0	R
	E. cloacae	6B9	NDM-5	B	Gentamicin	6h 31min	26 mm	S	≤ 2.0	S
	E. cloacae	6B9	NDM-5	B	Amikacin	4h 11min	24 mm	S	≤ 8.0	S
	E. cloacae	6B9	NDM-5	B	Imipenem	5h 11min	16 mm	R	> 8.0	R
	E. cloacae	6B9	NDM-5	B	Cefepime	3h 01min	11 mm	R	> 8.0	R
	E. cloacae	6B9	NDM-5	B	Cefotaxime	3h 01min	6 mm	R	> 32.0	R
	E. cloacae	6B9	NDM-5	B	Ceftazidime	5h 41min	6 mm	R	> 32.0	R
	E. cloacae	6B9	NDM-5	B	Piperacillin_Tazobactam	6h 31min	6 mm	R	> 16.0	R
	E. cloacae	6B9	NDM-5	B	Ertapenem	5h 01min	9 mm	R	> 1.0	R
	E. cloacae	6B9	NDM-5	B	Ceftazidime_Avibactam	4h 51min	6 mm	R	> 8.0	R
	E. cloacae	6B9	NDM-5	B	Piperacillin	3h 51min	6 mm	R	> 16.0	R
	E. cloacae	6B9	NDM-5	B	Cefoxitin	3h 01min	6 mm	R
	E. cloacae	6B9	NDM-5	B	Aztreonam	6h 01min	35 mm	S	≤ 1.0	S
	E. cloacae	6B9	NDM-5	B	Ciprofloxacin	5h 41min	38 mm	S	≤ 0.06	S
	E. cloacae	6B9	NDM-5	B	Levofloxacin	4h 01min	35 mm	S	≤ 0.5	S
	E. cloacae	6B9	NDM-5	B	Tobramycin	4h 01min	22 mm	S	≤ 2.0	S
	E. cloacae	6B9	NDM-5	B	Trimethoprim_Sulfamethoxazole	4h 01min	31 mm	S	≤ 2.0	S
	E. cloacae	6B9	NDM-5	B	Ampicillin	3h 01min
	E. cloacae	6B8	NDM-5	B	Gentamicin	6h 31min	26 mm	S	≤ 2.0	S
	E. cloacae	6B8	NDM-5	B	Amikacin	4h 11min	25 mm	S	≤ 8.0	S
	E. cloacae	6B8	NDM-5	B	Ertapenem	6h 21min	10 mm	R	> 1.0	R
	E. cloacae	6B8	NDM-5	B	Meropenem	6h 31min	13 mm	R	16.0	R
	E. cloacae	6B8	NDM-5	B	Imipenem	6h 31min	18 mm	R	8.0	R
	E. cloacae	6B8	NDM-5	B	Cefepime	6h 31min	16 mm	R	> 8.0	R
	E. cloacae	6B8	NDM-5	B	Cefotaxime	6h 11min	6 mm	R	> 32.0	R
	E. cloacae	6B8	NDM-5	B	Ceftazidime	4h 01min	6 mm	R	> 32.0	R
	E. cloacae	6B8	NDM-5	B	Piperacillin_Tazobactam	6h 31min	6 mm	R	> 16.0	R
	E. cloacae	6B8	NDM-5	B	Ceftazidime_Avibactam	6h 01min	6 mm	R	> 8.0	R
	E. cloacae	6B8	NDM-5	B	Piperacillin	6h 31min	6 mm	R	> 16.0	R
	E. cloacae	6B8	NDM-5	B	Cefoxitin	3h 01min	6 mm	R
	E. cloacae	6B8	NDM-5	B	Aztreonam	6h 01min	35 mm	S	≤ 1.0	S
	E. cloacae	6B8	NDM-5	B	Levofloxacin	4h 01min	35 mm	S	≤ 0.5	S
	E. cloacae	6B8	NDM-5	B	Tobramycin	4h 01min	24 mm	S	≤ 2.0	S
	E. cloacae	6B8	NDM-5	B	Trimethoprim_Sulfamethoxazole	4h 01min	32 mm	S	≤ 2.0	S
Discrepancy	E. cloacae	6B8	NDM-5	B	Ciprofloxacin	5h 41min	35 mm	S	0.5	I
	E. cloacae	6B8	NDM-5	B	Ampicillin	3h 01min
	E. coli	6B7	NDM-5	B	Gentamicin	6h 31min	25 mm	S	≤ 2.0	S
	E. coli	6B7	NDM-5	B	Amikacin	4h 01min	27 mm	S	≤ 8.0	S
	E. coli	6B7	NDM-5	B	Imipenem	6h 31min	9 mm	R	> 8.0	R
	E. coli	6B7	NDM-5	B	Meropenem	6h 31min	6 mm	R	> 32.0	R
	E. coli	6B7	NDM-5	B	Cefotaxime	3h 01min	6 mm	R	> 32.0	R
	E. coli	6B7	NDM-5	B	Cefepime	3h 11min	6 mm	R	> 8.0	R
	E. coli	6B7	NDM-5	B	Ceftazidime	6h 01min	6 mm	R	> 32.0	R
	E. coli	6B7	NDM-5	B	Piperacillin_Tazobactam	8h 01min	6 mm	R	> 16.0	R
	E. coli	6B7	NDM-5	B	Ertapenem	5h 01min	6 mm	R	> 1.0	R
	E. coli	6B7	NDM-5	B	Aztreonam	3h 01min	6 mm	R	> 4.0	R
	E. coli	6B7	NDM-5	B	Cefoxitin	3h 01min	6 mm	R	> 16.0	R
	E. coli	6B7	NDM-5	B	Ceftazidime_Avibactam	6h 31min	6 mm	R	> 8.0	R
	E. coli	6B7	NDM-5	B	Ciprofloxacin	3h 01min	6 mm	R	> 1.0	R
	E. coli	6B7	NDM-5	B	Levofloxacin	5h 01min	6 mm	R	> 1.0	R
	E. coli	6B7	NDM-5	B	Piperacillin	3h 41min	6 mm	R	> 16.0	R
	E. coli	6B7	NDM-5	B	Trimethoprim_Sulfamethoxazole	4h 01min	6 mm	R	> 4.0	R
	E. coli	6B7	NDM-5	B	Tobramycin	4h 01min	24 mm	S	≤ 2.0	S
	E. coli	6B7	NDM-5	B	Ampicillin	3h 01min			> 8.0
	E. coli	6B6	NDM-5	B	Amikacin	4h 01min	21 mm	S	≤ 8.0	S
	E. coli	6B6	NDM-5	B	Meropenem	6h 31min	6 mm	R	16.0	R
	E. coli	6B6	NDM-5	B	Imipenem	6h 31min	9 mm	R	> 8.0	R
	E. coli	6B6	NDM-5	B	Cefotaxime	3h 01min	6 mm	R	> 32.0	R
	E. coli	6B6	NDM-5	B	Gentamicin	5h 11min	6 mm	R	> 4.0	R
	E. coli	6B6	NDM-5	B	Cefepime	3h 51min	6 mm	R	> 8.0	R
	E. coli	6B6	NDM-5	B	Ceftazidime	3h 41min	6 mm	R	> 32.0	R
	E. coli	6B6	NDM-5	B	Piperacillin_Tazobactam	8h 01min	6 mm	R	> 16.0	R
	E. coli	6B6	NDM-5	B	Ertapenem	5h 01min	6 mm	R	> 1.0	R
	E. coli	6B6	NDM-5	B	Aztreonam	3h 01min	6 mm	R	> 4.0	R
	E. coli	6B6	NDM-5	B	Cefoxitin	3h 01min	6 mm	R	> 16.0	R
	E. coli	6B6	NDM-5	B	Ceftazidime_Avibactam	6h 31min	6 mm	R	> 8.0	R
	E. coli	6B6	NDM-5	B	Ciprofloxacin	3h 01min	16 mm	R	> 1.0	R
	E. coli	6B6	NDM-5	B	Piperacillin	3h 01min	6 mm	R	> 16.0	R
	E. coli	6B6	NDM-5	B	Tobramycin	4h 01min	6 mm	R	> 4.0	R
	E. coli	6B6	NDM-5	B	Trimethoprim_Sulfamethoxazole	4h 01min	6 mm	R	> 4.0	R
Discrepancy	E. coli	6B6	NDM-5	B	Levofloxacin	5h 01min	21 mm	I	≤ 0.5	S
	E. coli	6B6	NDM-5	B	Ampicillin	3h 31min			> 8.0
	E. coli	6B5	NDM-5	B	Meropenem	6h 31min	16 mm	S	0.25-1	S
Discrepancy	E. coli	6B5	NDM-5	B	Imipenem	6h 31min	21 mm	I	8.0	R
	E. coli	6B5	NDM-5	B	Ertapenem	5h 11min	14 mm	R	> 1.0	R
	E. coli	6B5	NDM-5	B	Cefotaxime	3h 01min	6 mm	R	> 32.0	R
	E. coli	6B5	NDM-5	B	Gentamicin	5h 21min	6 mm	R	> 4.0	R
Discrepancy	E. coli	6B5	NDM-5	B	Ceftazidime_Avibactam	6h 31min	8 mm	R	4.0	S
	E. coli	6B5	NDM-5	B	Cefepime	3h 41min	6 mm	R	> 8.0	R
	E. coli	6B5	NDM-5	B	Ceftazidime	-1	6 mm	R
	E. coli	6B5	NDM-5	B	Amikacin	3h 01min	6 mm	R	> 16.0	R
	E. coli	6B5	NDM-5	B	Piperacillin_Tazobactam	8h 01min	6 mm	R	> 16.0	R
	E. coli	6B5	NDM-5	B	Aztreonam	3h 01min	6 mm	R	> 4.0	R
	E. coli	6B5	NDM-5	B	Cefoxitin	3h 01min	6 mm	R	> 16.0	R
	E. coli	6B5	NDM-5	B	Ciprofloxacin	3h 01min	6 mm	R	> 1.0	R
	E. coli	6B5	NDM-5	B	Levofloxacin	5h 01min	6 mm	R	> 1.0	R
	E. coli	6B5	NDM-5	B	Piperacillin	3h 11min	6 mm	R	> 16.0	R
	E. coli	6B5	NDM-5	B	Tobramycin	4h 01min	6 mm	R	> 4.0	R
	E. coli	6B5	NDM-5	B	Trimethoprim_Sulfamethoxazole	4h 01min	6 mm	R	> 4.0	R
	E. coli	6B5	NDM-5	B	Ampicillin	3h 11min			> 8.0
	K. pneumoniae	6B4	NDM-5	B	Ciprofloxacin	5h 31min	1 mg/L	R	1.0	R
	K. pneumoniae	6B4	NDM-5	B	Gentamicin	6h 31min	26 mm	S	≤ 2.0	S
	K. pneumoniae	6B4	NDM-5	B	Amikacin	5h 01min	26 mm	S	≤ 8.0	S
	K. pneumoniae	6B4	NDM-5	B	Imipenem	5h 31min	10 mm	R	> 8.0	R
	K. pneumoniae	6B4	NDM-5	B	Cefotaxime	6h 11min	6 mm	R	> 32.0	R
	K. pneumoniae	6B4	NDM-5	B	Cefepime	4h 11min	6 mm	R	> 8.0	R
	K. pneumoniae	6B4	NDM-5	B	Ceftazidime	3h 51min	6 mm	R	> 32.0	R
	K. pneumoniae	6B4	NDM-5	B	Meropenem	6h 31min	13 mm	R	> 32.0	R
	K. pneumoniae	6B4	NDM-5	B	Piperacillin_Tazobactam	3h 31min	6 mm	R	> 16.0	R
	K. pneumoniae	6B4	NDM-5	B	Ertapenem	4h 51min	9 mm	R	> 1.0	R
	K. pneumoniae	6B4	NDM-5	B	Aztreonam	3h 31min	20 mm	R	> 4.0	R
	K. pneumoniae	6B4	NDM-5	B	Cefoxitin	3h 01min	6 mm	R	> 16.0	R
	K. pneumoniae	6B4	NDM-5	B	Ceftazidime_Avibactam	4h 21min	6 mm	R	> 8.0	R
	K. pneumoniae	6B4	NDM-5	B	Piperacillin	3h 31min	6 mm	R	> 16.0	R
	K. pneumoniae	6B4	NDM-5	B	Trimethoprim_Sulfamethoxazole	3h 41min	6 mm	R	> 4.0	R
	K. pneumoniae	6B4	NDM-5	B	Levofloxacin	6h 01min	23 mm	S	≤ 0.5	S
	K. pneumoniae	6B4	NDM-5	B	Tobramycin	5h 31min	24 mm	S	≤ 2.0	S
	K. pneumoniae	6B4	NDM-5	B	Ampicillin	3h 01min
	K. pneumoniae	6B3	NDM-5	B	Amikacin	5h 01min	6 mm	R	> 16.0	R
	K. pneumoniae	6B3	NDM-5	B	Ampicillin	3h 01min
	K. pneumoniae	6B3	NDM-5	B	Aztreonam	6h 31min	34 mm	S	≤ 1.0	S
	K. pneumoniae	6B3	NDM-5	B	Cefepime	6h 31min	6 mm	R	> 8.0	R
	K. pneumoniae	6B3	NDM-5	B	Cefotaxime	6h 11min	6 mm	R	> 32.0	R
	K. pneumoniae	6B3	NDM-5	B	Cefoxitin	3h 01min	6 mm	R	> 16.0	R
	K. pneumoniae	6B3	NDM-5	B	Ceftazidime	6h 01min	6 mm	R	> 32.0	R
	K. pneumoniae	6B3	NDM-5	B	Ceftazidime_Avibactam	6h 31min	6 mm	R	> 8.0	R
	K. pneumoniae	6B3	NDM-5	B	Ciprofloxacin	5h 31min	8 mm	R	> 1.0	R
	K. pneumoniae	6B3	NDM-5	B	Ertapenem	6h 31min	6 mm	R	> 1.0	R
	K. pneumoniae	6B3	NDM-5	B	Gentamicin	5h 21min	6 mm	R	> 4.0	R
Discrepancy	K. pneumoniae	6B3	NDM-5	B	Imipenem	6h 31min	10 mm	R	4.0	I
	K. pneumoniae	6B3	NDM-5	B	Levofloxacin	6h 01min	9 mm	R	> 1.0	R
Discrepancy	K. pneumoniae	6B3	NDM-5	B	Meropenem	6h 31min	10 mm	R	8.0	I
	K. pneumoniae	6B3	NDM-5	B	Piperacillin	4h 01min	6 mm	R	> 16.0	R
	K. pneumoniae	6B3	NDM-5	B	Piperacillin_Tazobactam	6h 31min	6 mm	R	> 16.0	R
	K. pneumoniae	6B3	NDM-5	B	Tobramycin	3h 51min	6 mm	R	> 4.0	R
Discrepancy	K. pneumoniae	6B3	NDM-5	B	Trimethoprim_Sulfamethoxazole	6h 31min	9 mm	R	≤ 2.0	S
	K. pneumoniae	6B2	NDM-5	B	Imipenem	6h 31min	15 mm	R	> 8.0	R
	K. pneumoniae	6B2	NDM-5	B	Meropenem	6h 31min	6 mm	R	16.0	R
	K. pneumoniae	6B2	NDM-5	B	Cefepime	6h 11min	11 mm	R	> 8.0	R
	K. pneumoniae	6B2	NDM-5	B	Cefotaxime	3h 01min	6 mm	R	> 32.0	R
	K. pneumoniae	6B2	NDM-5	B	Gentamicin	3h 01min	6 mm	R	> 4.0	R
	K. pneumoniae	6B2	NDM-5	B	Ceftazidime	3h 31min	6 mm	R	> 32.0	R
	K. pneumoniae	6B2	NDM-5	B	Amikacin	3h 01min	6 mm	R	> 16.0	R
	K. pneumoniae	6B2	NDM-5	B	Piperacillin_Tazobactam	3h 01min	6 mm	R	> 16.0	R
	K. pneumoniae	6B2	NDM-5	B	Ertapenem	4h 51min	6 mm	R	> 1.0	R
	K. pneumoniae	6B2	NDM-5	B	Cefoxitin	3h 01min	6 mm	R	> 16.0	R
	K. pneumoniae	6B2	NDM-5	B	Ceftazidime_Avibactam	4h 21min	6 mm	R	> 8.0	R
	K. pneumoniae	6B2	NDM-5	B	Ciprofloxacin	4h 21min	6 mm	R	> 1.0	R
	K. pneumoniae	6B2	NDM-5	B	Levofloxacin	4h 31min	6 mm	R	> 1.0	R
	K. pneumoniae	6B2	NDM-5	B	Piperacillin	3h 01min	6 mm	R	> 16.0	R
	K. pneumoniae	6B2	NDM-5	B	Tobramycin	3h 01min	6 mm	R	> 4.0	R
	K. pneumoniae	6B2	NDM-5	B	Trimethoprim_Sulfamethoxazole	3h 01min	6 mm	R	> 4.0	R
	K. pneumoniae	6B2	NDM-5	B	Aztreonam	6h 31min	26 mm	S	≤ 1.0	S
	K. pneumoniae	6B2	NDM-5	B	Ampicillin	3h 01min
	C. freundii	6B10	NDM-5	B	Meropenem	6h 31min	8 mg/L	I	8.0	I
	C. freundii	6B10	NDM-5	B	Ertapenem	5h 11min	6 mm	R	> 1.0	R
	C. freundii	6B10	NDM-5	B	Imipenem	6h 31min	11 mm	R	8.0	R
	C. freundii	6B10	NDM-5	B	Amikacin	4h 01min	8 mm	R	16.0	R
	C. freundii	6B10	NDM-5	B	Cefotaxime	3h 01min	6 mm	R	> 32.0	R
	C. freundii	6B10	NDM-5	B	Gentamicin	4h 01min	6 mm	R	> 4.0	R
	C. freundii	6B10	NDM-5	B	Cefepime	6h 31min	6 mm	R	> 8.0	R
	C. freundii	6B10	NDM-5	B	Ceftazidime	3h 01min	6 mm	R	> 32.0	R
	C. freundii	6B10	NDM-5	B	Piperacillin_Tazobactam	6h 31min	6 mm	R	> 16.0	R
	C. freundii	6B10	NDM-5	B	Aztreonam	6h 01min	6 mm	R	> 4.0	R
	C. freundii	6B10	NDM-5	B	Ceftazidime_Avibactam	3h 51min	6 mm	R	> 8.0	R
	C. freundii	6B10	NDM-5	B	Ciprofloxacin	4h 11min	6 mm	R	> 1.0	R
	C. freundii	6B10	NDM-5	B	Levofloxacin	3h 41min	6 mm	R	> 1.0	R
	C. freundii	6B10	NDM-5	B	Piperacillin	3h 11min	6 mm	R	> 16.0	R
	C. freundii	6B10	NDM-5	B	Tobramycin	3h 01min	6 mm	R	> 4.0	R
	C. freundii	6B10	NDM-5	B	Cefoxitin	3h 01min	6 mm	R
	C. freundii	6B10	NDM-5	B	Trimethoprim_Sulfamethoxazole	4h 01min	27 mm	S	≤ 2.0	S
	C. freundii	6B10	NDM-5	B	Ampicillin	3h 01min
	K. pneumoniae	6B1	NDM-4	B	Amikacin	5h 01min	20 mm	S	≤ 8.0	S
	K. pneumoniae	6B1	NDM-4	B	Imipenem	6h 31min	18 mm	R	> 8.0	R
	K. pneumoniae	6B1	NDM-4	B	Meropenem	6h 31min	11 mm	R	16.0	R
	K. pneumoniae	6B1	NDM-4	B	Cefotaxime	3h 11min	6 mm	R	> 32.0	R
	K. pneumoniae	6B1	NDM-4	B	Gentamicin	3h 31min	6 mm	R	> 4.0	R
	K. pneumoniae	6B1	NDM-4	B	Cefepime	3h 01min	6 mm	R	> 8.0	R
	K. pneumoniae	6B1	NDM-4	B	Ceftazidime	3h 41min	6 mm	R	> 32.0	R
	K. pneumoniae	6B1	NDM-4	B	Piperacillin_Tazobactam	3h 31min	6 mm	R	> 16.0	R
	K. pneumoniae	6B1	NDM-4	B	Ertapenem	5h 01min	6 mm	R	> 1.0	R
	K. pneumoniae	6B1	NDM-4	B	Aztreonam	3h 21min	6 mm	R	> 4.0	R
	K. pneumoniae	6B1	NDM-4	B	Cefoxitin	3h 01min	6 mm	R	> 16.0	R
	K. pneumoniae	6B1	NDM-4	B	Ceftazidime_Avibactam	6h 31min	12 mm	R	> 8.0	R
	K. pneumoniae	6B1	NDM-4	B	Ciprofloxacin	5h 31min	6 mm	R	> 1.0	R
	K. pneumoniae	6B1	NDM-4	B	Levofloxacin	5h 11min	6 mm	R	> 1.0	R
	K. pneumoniae	6B1	NDM-4	B	Piperacillin	3h 11min	6 mm	R	> 16.0	R
	K. pneumoniae	6B1	NDM-4	B	Tobramycin	3h 01min	9 mm	R	> 4.0	R
	K. pneumoniae	6B1	NDM-4	B	Trimethoprim_Sulfamethoxazole	3h 31min	6 mm	R	> 4.0	R
	K. pneumoniae	6B1	NDM-4	B	Ampicillin	3h 01min
	K. oxytoca	6A9	NDM-1	B	Gentamicin	6h 31min	19 mm	S	≤ 2.0	S
	K. oxytoca	6A9	NDM-1	B	Amikacin	5h 01min	12 mm	R	> 16.0	R
	K. oxytoca	6A9	NDM-1	B	Imipenem	6h 31min	6 mm	R	> 8.0	R
	K. oxytoca	6A9	NDM-1	B	Meropenem	6h 31min	6 mm	R	16.0	R
	K. oxytoca	6A9	NDM-1	B	Cefotaxime	5h 41min	6 mm	R	> 32.0	R
	K. oxytoca	6A9	NDM-1	B	Cefepime	6h 31min	8 mm	R	8.0	R
	K. oxytoca	6A9	NDM-1	B	Ceftazidime	4h 01min	6 mm	R	> 32.0	R
	K. oxytoca	6A9	NDM-1	B	Piperacillin_Tazobactam	5h 21min	6 mm	R	> 16.0	R
	K. oxytoca	6A9	NDM-1	B	Ertapenem	4h 41min	6 mm	R	> 1.0	R
	K. oxytoca	6A9	NDM-1	B	Aztreonam	4h 31min	6 mm	R	> 4.0	R
	K. oxytoca	6A9	NDM-1	B	Cefoxitin	3h 11min	6 mm	R	> 16.0	R
	K. oxytoca	6A9	NDM-1	B	Ceftazidime_Avibactam	4h 01min	6 mm	R	> 8.0	R
	K. oxytoca	6A9	NDM-1	B	Ciprofloxacin	5h 31min	9 mm	R	> 1.0	R
	K. oxytoca	6A9	NDM-1	B	Levofloxacin	6h 01min	6 mm	R	> 1.0	R
	K. oxytoca	6A9	NDM-1	B	Piperacillin	3h 01min	6 mm	R	> 16.0	R
	K. oxytoca	6A9	NDM-1	B	Tobramycin	5h 31min	6 mm	R	> 4.0	R
	K. oxytoca	6A9	NDM-1	B	Trimethoprim_Sulfamethoxazole	5h 21min	6 mm	R	> 4.0	R
	K. oxytoca	6A9	NDM-1	B	Ampicillin	3h 01min
	C. freundii	6A5	NDM-1	B	Ertapenem	6h 31min	21 mm	R	> 1.0	R
	C. freundii	6A5	NDM-1	B	Meropenem	6h 31min	21 mm	S	0.25-1	S
	C. freundii	6A5	NDM-1	B	Amikacin	4h 01min	23 mm	S	≤ 8.0	S
Discrepancy	C. freundii	6A5	NDM-1	B	Imipenem	6h 31min	21 mm	I	≤ 1.0	S
Discrepancy	C. freundii	6A5	NDM-1	B	Cefepime	6h 31min	19 mm	R	4.0	I
	C. freundii	6A5	NDM-1	B	Cefotaxime	3h 01min	6 mm	R	> 32.0	R
	C. freundii	6A5	NDM-1	B	Gentamicin	4h 01min	6 mm	R	> 4.0	R
	C. freundii	6A5	NDM-1	B	Ceftazidime	3h 01min	6 mm	R	> 32.0	R
	C. freundii	6A5	NDM-1	B	Piperacillin_Tazobactam	6h 31min	6 mm	R	16.0	R
	C. freundii	6A5	NDM-1	B	Ceftazidime_Avibactam	3h 41min	6 mm	R	> 8.0	R
	C. freundii	6A5	NDM-1	B	Piperacillin	3h 21min	6 mm	R	> 16.0	R
	C. freundii	6A5	NDM-1	B	Tobramycin	3h 21min	11 mm	R	> 4.0	R
	C. freundii	6A5	NDM-1	B	Trimethoprim_Sulfamethoxazole	4h 01min	6 mm	R	> 4.0	R
	C. freundii	6A5	NDM-1	B	Cefoxitin	3h 01min	6 mm	R
	C. freundii	6A5	NDM-1	B	Aztreonam	6h 01min	35 mm	S	≤ 1.0	S
	C. freundii	6A5	NDM-1	B	Levofloxacin	4h 01min	26 mm	S	≤ 0.5	S
Discrepancy	C. freundii	6A5	NDM-1	B	Ciprofloxacin	4h 11min	24 mm	I	1.0	R
	C. freundii	6A5	NDM-1	B	Ampicillin	3h 01min
Discrepancy	E. cloacae	6A4	NDM-1	B	Gentamicin	6h 31min	19 mm	S	4.0	R
	E. cloacae	6A4	NDM-1	B	Meropenem	6h 31min	9 mm	R	16.0	R
	E. cloacae	6A4	NDM-1	B	Imipenem	5h 51min	14 mm	R	> 8.0	R
	E. cloacae	6A4	NDM-1	B	Amikacin	4h 11min	12 mm	R	16.0	R
	E. cloacae	6A4	NDM-1	B	Cefotaxime	3h 01min	6 mm	R	> 32.0	R
	E. cloacae	6A4	NDM-1	B	Cefepime	3h 01min	6 mm	R	> 8.0	R
	E. cloacae	6A4	NDM-1	B	Ceftazidime	4h 01min	6 mm	R	> 32.0	R
	E. cloacae	6A4	NDM-1	B	Piperacillin_Tazobactam	6h 31min	6 mm	R	> 16.0	R
	E. cloacae	6A4	NDM-1	B	Ertapenem	4h 21min	11 mm	R	> 1.0	R
	E. cloacae	6A4	NDM-1	B	Aztreonam	3h 51min	19 mm	R	> 4.0	R
	E. cloacae	6A4	NDM-1	B	Ceftazidime_Avibactam	3h 11min	6 mm	R	> 8.0	R
	E. cloacae	6A4	NDM-1	B	Ciprofloxacin	3h 01min	21 mm	R	> 1.0	R
	E. cloacae	6A4	NDM-1	B	Levofloxacin	4h 01min	15 mm	R	> 1.0	R
	E. cloacae	6A4	NDM-1	B	Piperacillin	3h 01min	6 mm	R	> 16.0	R
	E. cloacae	6A4	NDM-1	B	Tobramycin	3h 01min	9 mm	R	> 4.0	R
	E. cloacae	6A4	NDM-1	B	Trimethoprim_Sulfamethoxazole	3h 01min	6 mm	R	> 4.0	R
	E. cloacae	6A4	NDM-1	B	Cefoxitin	3h 01min	6 mm	R
	E. cloacae	6A4	NDM-1	B	Ampicillin	3h 01min
	E. coli	6A3	NDM-1	B	Meropenem	6h 31min	19 mm	S	0.25-1	S
	E. coli	6A3	NDM-1	B	Imipenem	6h 31min	2 mg/L	S	2.0	S
	E. coli	6A3	NDM-1	B	Ertapenem	6h 31min	16 mm	R	1.0	R
	E. coli	6A3	NDM-1	B	Amikacin	4h 01min	20 mm	S	≤ 8.0	S
	E. coli	6A3	NDM-1	B	Cefepime	6h 01min	11 mm	R	8.0	R
	E. coli	6A3	NDM-1	B	Cefotaxime	6h 31min	6 mm	R	> 32.0	R
	E. coli	6A3	NDM-1	B	Gentamicin	4h 21min	6 mm	R	> 4.0	R
	E. coli	6A3	NDM-1	B	Ceftazidime	3h 31min	6 mm	R	> 32.0	R
	E. coli	6A3	NDM-1	B	Piperacillin_Tazobactam	8h 01min	6 mm	R	> 16.0	R
	E. coli	6A3	NDM-1	B	Aztreonam	3h 01min	15 mm	R	> 4.0	R
	E. coli	6A3	NDM-1	B	Cefoxitin	3h 01min	6 mm	R	> 16.0	R
	E. coli	6A3	NDM-1	B	Ceftazidime_Avibactam	6h 31min	9 mm	R	> 8.0	R
	E. coli	6A3	NDM-1	B	Ciprofloxacin	5h 31min	20 mm	R	1.0	R
	E. coli	6A3	NDM-1	B	Piperacillin	3h 21min	6 mm	R	> 16.0	R
	E. coli	6A3	NDM-1	B	Tobramycin	4h 01min	6 mm	R	> 4.0	R
	E. coli	6A3	NDM-1	B	Trimethoprim_Sulfamethoxazole	4h 01min	6 mm	R	> 4.0	R
	E. coli	6A3	NDM-1	B	Levofloxacin	5h 01min	26 mm	S	≤ 0.5	S
	E. coli	6A3	NDM-1	B	Ampicillin	3h 41min			> 8.0
	K. pneumoniae	6A2	NDM-1	B	Gentamicin	6h 31min	24 mm	S	≤ 2.0	S
	K. pneumoniae	6A2	NDM-1	B	Amikacin	5h 01min	26 mm	S	≤ 8.0	S
Discrepancy	K. pneumoniae	6A2	NDM-1	B	Imipenem	6h 31min	24 mm	S	4.0	I
	K. pneumoniae	6A2	NDM-1	B	Meropenem	6h 31min	18 mm	I	8.0	I
	K. pneumoniae	6A2	NDM-1	B	Cefepime	6h 31min	17 mm	R	8.0	R
	K. pneumoniae	6A2	NDM-1	B	Cefotaxime	6h 11min	6 mm	R	> 32.0	R
	K. pneumoniae	6A2	NDM-1	B	Ceftazidime	3h 11min	6 mm	R	> 32.0	R
	K. pneumoniae	6A2	NDM-1	B	Piperacillin_Tazobactam	6h 31min	6 mm	R	> 16.0	R
	K. pneumoniae	6A2	NDM-1	B	Ertapenem	6h 31min	10 mm	R	> 1.0	R
	K. pneumoniae	6A2	NDM-1	B	Cefoxitin	3h 01min	6 mm	R	> 16.0	R
	K. pneumoniae	6A2	NDM-1	B	Ceftazidime_Avibactam	6h 31min	6 mm	R	> 8.0	R
	K. pneumoniae	6A2	NDM-1	B	Piperacillin	4h 01min	6 mm	R	> 16.0	R
	K. pneumoniae	6A2	NDM-1	B	Aztreonam	6h 31min	35 mm	S	≤ 1.0	S
	K. pneumoniae	6A2	NDM-1	B	Ciprofloxacin	5h 31min	28 mm	S	0.25	S
	K. pneumoniae	6A2	NDM-1	B	Levofloxacin	6h 01min	24 mm	S	≤ 0.5	S
	K. pneumoniae	6A2	NDM-1	B	Tobramycin	5h 31min	25 mm	S	≤ 2.0	S
	K. pneumoniae	6A2	NDM-1	B	Trimethoprim_Sulfamethoxazole	6h 31min	24 mm	S	≤ 2.0	S
	K. pneumoniae	6A2	NDM-1	B	Ampicillin	3h 01min
	K. pneumoniae	6A1	NDM-1	B	Gentamicin	6h 31min	19 mm	S	≤ 2.0	S
	K. pneumoniae	6A1	NDM-1	B	Amikacin	5h 01min	11 mm	R	> 16.0	R
	K. pneumoniae	6A1	NDM-1	B	Meropenem	6h 31min	13 mm	R	16.0	R
	K. pneumoniae	6A1	NDM-1	B	Imipenem	6h 31min	16 mm	R	> 8.0	R
	K. pneumoniae	6A1	NDM-1	B	Cefotaxime	3h 31min	6 mm	R	> 32.0	R
	K. pneumoniae	6A1	NDM-1	B	Cefepime	3h 31min	6 mm	R	> 8.0	R
	K. pneumoniae	6A1	NDM-1	B	Ceftazidime	3h 41min	6 mm	R	> 32.0	R
	K. pneumoniae	6A1	NDM-1	B	Piperacillin_Tazobactam	3h 41min	6 mm	R	> 16.0	R
	K. pneumoniae	6A1	NDM-1	B	Ertapenem	4h 41min	10 mm	R	> 1.0	R
	K. pneumoniae	6A1	NDM-1	B	Aztreonam	4h 01min	6 mm	R	> 4.0	R
	K. pneumoniae	6A1	NDM-1	B	Cefoxitin	3h 31min	6 mm	R	> 16.0	R
	K. pneumoniae	6A1	NDM-1	B	Ceftazidime_Avibactam	4h 21min	6 mm	R	> 8.0	R
	K. pneumoniae	6A1	NDM-1	B	Ciprofloxacin	4h 41min	6 mm	R	> 1.0	R
	K. pneumoniae	6A1	NDM-1	B	Levofloxacin	5h 31min	6 mm	R	> 1.0	R
	K. pneumoniae	6A1	NDM-1	B	Piperacillin	3h 31min	6 mm	R	> 16.0	R
	K. pneumoniae	6A1	NDM-1	B	Tobramycin	3h 51min	8 mm	R	> 4.0	R
	K. pneumoniae	6A1	NDM-1	B	Trimethoprim_Sulfamethoxazole	4h 21min	6 mm	R	> 4.0	R
	K. pneumoniae	6A1	NDM-1	B	Ampicillin	3h 31min
	K. pneumoniae	5I8	OXA-517	D	Gentamicin	6h 31min	19 mm	S	≤ 2.0	S
	K. pneumoniae	5I8	OXA-517	D	Amikacin	5h 01min	8 mg/L	S	≤ 8.0	S
Discrepancy	K. pneumoniae	5I8	OXA-517	D	Meropenem	6h 31min	6 mm	R	4.0	I
Discrepancy	K. pneumoniae	5I8	OXA-517	D	Imipenem	6h 31min	6 mm	R	4.0	I
	K. pneumoniae	5I8	OXA-517	D	Cefotaxime	6h 11min	6 mm	R	32.0	R
	K. pneumoniae	5I8	OXA-517	D	Cefepime	4h 21min	14 mm	R	> 8.0	R
	K. pneumoniae	5I8	OXA-517	D	Ceftazidime	6h 02min	6 mm	R	> 32.0	R
	K. pneumoniae	5I8	OXA-517	D	Piperacillin_Tazobactam	4h 51min	6 mm	R	> 16.0	R
	K. pneumoniae	5I8	OXA-517	D	Ertapenem	4h 31min	6 mm	R	> 1.0	R
	K. pneumoniae	5I8	OXA-517	D	Cefoxitin	4h 31min	13 mm	R	> 16.0	R
	K. pneumoniae	5I8	OXA-517	D	Piperacillin	3h 41min	6 mm	R	> 16.0	R
	K. pneumoniae	5I8	OXA-517	D	Tobramycin	5h 21min	10 mm	R	> 4.0	R
	K. pneumoniae	5I8	OXA-517	D	Ceftazidime_Avibactam	6h 31min	20 mm	S	≤ 2.0	S
	K. pneumoniae	5I8	OXA-517	D	Ciprofloxacin	5h 31min	31 mm	S	≤ 0.06	S
	K. pneumoniae	5I8	OXA-517	D	Levofloxacin	6h 02min	29 mm	S	≤ 0.5	S
Discrepancy	K. pneumoniae	5I8	OXA-517	D	Trimethoprim_Sulfamethoxazole	6h 31min	15 mm	S	4.0	I
Discrepancy	K. pneumoniae	5I8	OXA-517	D	Aztreonam	6h 31min	21 mm	I	> 4.0	R
	K. pneumoniae	5I8	OXA-517	D	Ampicillin	4h 31min
	E. coli	5I7	OXA-484	D	Gentamicin	6h 31min	24 mm	S	≤ 2.0	S
	E. coli	5I7	OXA-484	D	Amikacin	4h 01min	25 mm	S	≤ 8.0	S
	E. coli	5I7	OXA-484	D	Cefepime	6h 01min	28 mm	S	≤ 0.5	S
	E. coli	5I7	OXA-484	D	Meropenem	6h 31min	25 mm	S	0.25-1	S
	E. coli	5I7	OXA-484	D	Imipenem	6h 31min	25 mm	S	≤ 1.0	S
Discrepancy	E. coli	5I7	OXA-484	D	Cefotaxime	6h 31min	17 mm	I	≤ 1.0	S
	E. coli	5I7	OXA-484	D	Ertapenem	6h 31min	18 mm	R	> 1.0	R
Discrepancy	E. coli	5I7	OXA-484	D	Ceftazidime	6h 01min	13 mm	R	2.0	I
	E. coli	5I7	OXA-484	D	Piperacillin_Tazobactam	8h 01min	6 mm	R	> 16.0	R
	E. coli	5I7	OXA-484	D	Piperacillin	4h 01min	6 mm	R	> 16.0	R
	E. coli	5I7	OXA-484	D	Trimethoprim_Sulfamethoxazole	4h 01min	6 mm	R	> 4.0	R
Discrepancy	E. coli	5I7	OXA-484	D	Cefoxitin	4h 11min	18 mm	R	≤ 8.0	S
	E. coli	5I7	OXA-484	D	Aztreonam	6h 01min	32 mm	S	≤ 1.0	S
	E. coli	5I7	OXA-484	D	Ceftazidime_Avibactam	6h 31min	26 mm	S	≤ 2.0	S
	E. coli	5I7	OXA-484	D	Ciprofloxacin	5h 31min	40 mm	S	≤ 0.06	S
	E. coli	5I7	OXA-484	D	Levofloxacin	5h 01min	40 mm	S	≤ 0.5	S
	E. coli	5I7	OXA-484	D	Tobramycin	4h 01min	24 mm	S	≤ 2.0	S
	E. coli	5I7	OXA-484	D	Ampicillin	4h 01min			> 8.0
	K. pneumoniae	5I4	OXA-245	D	Gentamicin	6h 31min	23 mm	S	≤ 2.0	S
	K. pneumoniae	5I4	OXA-245	D	Amikacin	5h 01min	22 mm	S	≤ 8.0	S
	K. pneumoniae	5I4	OXA-245	D	Imipenem	6h 31min	22 mm	S	2.0	S
	K. pneumoniae	5I4	OXA-245	D	Meropenem	6h 31min	18 mm	I	8.0	I
	K. pneumoniae	5I4	OXA-245	D	Cefotaxime	6h 01min	6 mm	R	> 32.0	R
	K. pneumoniae	5I4	OXA-245	D	Cefepime	4h 01min	6 mm	R	> 8.0	R
	K. pneumoniae	5I4	OXA-245	D	Ceftazidime	6h 01min	6 mm	R	> 32.0	R
	K. pneumoniae	5I4	OXA-245	D	Piperacillin_Tazobactam	6h 31min	6 mm	R	> 16.0	R
	K. pneumoniae	5I4	OXA-245	D	Ertapenem	6h 31min	9 mm	R	> 1.0	R
	K. pneumoniae	5I4	OXA-245	D	Aztreonam	5h 31min	6 mm	R	> 4.0	R
	K. pneumoniae	5I4	OXA-245	D	Cefoxitin	3h 31min	7 mm	R	> 16.0	R
	K. pneumoniae	5I4	OXA-245	D	Ciprofloxacin	4h 01min	6 mm	R	> 1.0	R
	K. pneumoniae	5I4	OXA-245	D	Levofloxacin	4h 01min	6 mm	R	> 1.0	R
	K. pneumoniae	5I4	OXA-245	D	Piperacillin	3h 31min	6 mm	R	> 16.0	R
	K. pneumoniae	5I4	OXA-245	D	Tobramycin	5h 31min	12 mm	R	> 4.0	R
	K. pneumoniae	5I4	OXA-245	D	Trimethoprim_Sulfamethoxazole	6h 11min	6 mm	R	> 4.0	R
	K. pneumoniae	5I4	OXA-245	D	Ceftazidime_Avibactam	6h 31min	22 mm	S	≤ 2.0	S
	K. pneumoniae	5I3	OXA-245	D	Gentamicin	6h 31min	25 mm	S	≤ 2.0	S
	K. pneumoniae	5I3	OXA-245	D	Cefepime	6h 31min	35 mm	S	≤ 0.5	S
	K. pneumoniae	5I3	OXA-245	D	Cefotaxime	6h 11min	24 mm	S	≤ 1.0	S
	K. pneumoniae	5I3	OXA-245	D	Ceftazidime	6h 01min	27 mm	S	≤ 1.0	S
	K. pneumoniae	5I3	OXA-245	D	Meropenem	6h 31min	27 mm	S	0.25-1	S
Discrepancy	K. pneumoniae	5I3	OXA-245	D	Imipenem	6h 31min	29 mm	S	4.0	I
	K. pneumoniae	5I3	OXA-245	D	Amikacin	5h 01min	27 mm	S	≤ 8.0	S
	K. pneumoniae	5I3	OXA-245	D	Ertapenem	6h 31min	20 mm	R	> 1.0	R
	K. pneumoniae	5I3	OXA-245	D	Piperacillin_Tazobactam	6h 31min	6 mm	R	> 16.0	R
	K. pneumoniae	5I3	OXA-245	D	Ciprofloxacin	4h 01min	6 mm	R	> 1.0	R
	K. pneumoniae	5I3	OXA-245	D	Levofloxacin	6h 01min	6 mm	R	> 1.0	R
	K. pneumoniae	5I3	OXA-245	D	Piperacillin	3h 21min	6 mm	R	> 16.0	R
	K. pneumoniae	5I3	OXA-245	D	Aztreonam	6h 31min	35 mm	S	≤ 1.0	S
	K. pneumoniae	5I3	OXA-245	D	Cefoxitin	4h 31min	21 mm	S	≤ 8.0	S
	K. pneumoniae	5I3	OXA-245	D	Ceftazidime_Avibactam	6h 31min	26 mm	S	≤ 2.0	S
	K. pneumoniae	5I3	OXA-245	D	Tobramycin	5h 31min	26 mm	S	≤ 2.0	S
	K. pneumoniae	5I3	OXA-245	D	Trimethoprim_Sulfamethoxazole	6h 31min	30 mm	S	≤ 2.0	S
	K. pneumoniae	5I3	OXA-245	D	Ampicillin	3h 01min
Discrepancy	E. coli	5I2	OXA-244	D	Cefotaxime	6h 31min	2 mg/L	I	≤ 1.0	S
	E. coli	5I2	OXA-244	D	Ceftazidime	6h 01min	4 mg/L	I	4.0	I
	E. coli	5I2	OXA-244	D	Cefepime	6h 01min	35 mm	S	≤ 0.5	S
	E. coli	5I2	OXA-244	D	Meropenem	6h 31min	31 mm	S	≤ 0.12	S
	E. coli	5I2	OXA-244	D	Ertapenem	6h 31min	27 mm	S	0.25-0.5	S
	E. coli	5I2	OXA-244	D	Imipenem	6h 31min	26 mm	S	≤ 1.0	S
	E. coli	5I2	OXA-244	D	Gentamicin	6h 31min	23 mm	S	≤ 2.0	S
	E. coli	5I2	OXA-244	D	Amikacin	4h 01min	24 mm	S	≤ 8.0	S
	E. coli	5I2	OXA-244	D	Piperacillin_Tazobactam	8h 01min	6 mm	R	16.0	R
	E. coli	5I2	OXA-244	D	Cefoxitin	3h 01min	6 mm	R	> 16.0	R
	E. coli	5I2	OXA-244	D	Piperacillin	3h 11min	6 mm	R	> 16.0	R
	E. coli	5I2	OXA-244	D	Trimethoprim_Sulfamethoxazole	4h 01min	6 mm	R	> 4.0	R
	E. coli	5I2	OXA-244	D	Aztreonam	6h 01min	31 mm	S	≤ 1.0	S
	E. coli	5I2	OXA-244	D	Ceftazidime_Avibactam	6h 31min	31 mm	S	≤ 2.0	S
	E. coli	5I2	OXA-244	D	Levofloxacin	5h 01min	24 mm	S	≤ 0.5	S
	E. coli	5I2	OXA-244	D	Tobramycin	4h 01min	22 mm	S	≤ 2.0	S
Discrepancy	E. coli	5I2	OXA-244	D	Ciprofloxacin	5h 31min	28 mm	S	0.5	I
	E. coli	5I2	OXA-244	D	Ampicillin	4h 01min			> 8.0
	E. coli	5I1	OXA-244	D	Meropenem	6h 31min	26 mm	S	0.25-1	S
	E. coli	5I1	OXA-244	D	Imipenem	6h 31min	30 mm	S	≤ 1.0	S
	E. coli	5I1	OXA-244	D	Gentamicin	6h 31min	24 mm	S	≤ 2.0	S
	E. coli	5I1	OXA-244	D	Ertapenem	6h 31min	14 mm	R	1.0	R
	E. coli	5I1	OXA-244	D	Amikacin	4h 01min	25 mm	S	≤ 8.0	S
	E. coli	5I1	OXA-244	D	Cefotaxime	3h 01min	6 mm	R	> 32.0	R
	E. coli	5I1	OXA-244	D	Cefepime	4h 51min	6 mm	R	> 8.0	R
	E. coli	5I1	OXA-244	D	Ceftazidime	6h 01min	6 mm	R	> 32.0	R
	E. coli	5I1	OXA-244	D	Piperacillin_Tazobactam	8h 01min	6 mm	R	16.0	R
	E. coli	5I1	OXA-244	D	Aztreonam	3h 31min	6 mm	R	> 4.0	R
	E. coli	5I1	OXA-244	D	Ciprofloxacin	3h 01min	6 mm	R	> 1.0	R
	E. coli	5I1	OXA-244	D	Levofloxacin	4h 51min	6 mm	R	> 1.0	R
	E. coli	5I1	OXA-244	D	Piperacillin	3h 31min	6 mm	R	> 16.0	R
	E. coli	5I1	OXA-244	D	Trimethoprim_Sulfamethoxazole	4h 01min	6 mm	R	> 4.0	R
Discrepancy	E. coli	5I1	OXA-244	D	Cefoxitin	4h 11min	10 mm	R	≤ 8.0	S
	E. coli	5I1	OXA-244	D	Ceftazidime_Avibactam	6h 31min	29 mm	S	≤ 2.0	S
	E. coli	5I1	OXA-244	D	Tobramycin	4h 01min	23 mm	S	≤ 2.0	S
	E. coli	5I1	OXA-244	D	Ampicillin	3h 21min			> 8.0
	E. coli	5H9	OXA-244	D	Ceftazidime	6h 01min	4 mg/L	I	4.0	I
	E. coli	5H9	OXA-244	D	Gentamicin	6h 31min	24 mm	S	≤ 2.0	S
	E. coli	5H9	OXA-244	D	Meropenem	6h 31min	29 mm	S	0.25-1	S
	E. coli	5H9	OXA-244	D	Imipenem	6h 31min	27 mm	S	≤ 1.0	S
Discrepancy	E. coli	5H9	OXA-244	D	Ertapenem	6h 31min	22 mm	R	0.25-0.5	S
	E. coli	5H9	OXA-244	D	Amikacin	4h 01min	25 mm	S	≤ 8.0	S
	E. coli	5H9	OXA-244	D	Cefotaxime	6h 31min	11 mm	R	4.0	R
	E. coli	5H9	OXA-244	D	Cefepime	6h 01min	24 mm	I	2.0	I
	E. coli	5H9	OXA-244	D	Piperacillin_Tazobactam	8h 01min	6 mm	R	> 16.0	R
	E. coli	5H9	OXA-244	D	Ciprofloxacin	3h 01min	6 mm	R	> 1.0	R
	E. coli	5H9	OXA-244	D	Levofloxacin	4h 31min	6 mm	R	> 1.0	R
	E. coli	5H9	OXA-244	D	Piperacillin	3h 31min	6 mm	R	> 16.0	R
	E. coli	5H9	OXA-244	D	Cefoxitin	4h 11min	15 mm	R	> 16.0	R
	E. coli	5H9	OXA-244	D	Ceftazidime_Avibactam	6h 31min	22 mm	S	≤ 2.0	S
	E. coli	5H9	OXA-244	D	Tobramycin	4h 01min	23 mm	S	≤ 2.0	S
	E. coli	5H9	OXA-244	D	Trimethoprim_Sulfamethoxazole	4h 01min	28 mm	S	≤ 2.0	S
Discrepancy	E. coli	5H9	OXA-244	D	Aztreonam	6h 01min	26 mm	S	> 4.0	R
	E. coli	5H9	OXA-244	D	Ampicillin	3h 41min			> 8.0
	E. coli	5H8	OXA-244	D	Cefepime	6h 01min	35 mm	S	≤ 0.5	S
	E. coli	5H8	OXA-244	D	Ceftazidime	6h 01min	29 mm	S	≤ 1.0	S
	E. coli	5H8	OXA-244	D	Meropenem	6h 31min	33 mm	S	≤ 0.12	S
	E. coli	5H8	OXA-244	D	Cefotaxime	6h 31min	29 mm	S	≤ 1.0	S
	E. coli	5H8	OXA-244	D	Gentamicin	6h 31min	25 mm	S	≤ 2.0	S
	E. coli	5H8	OXA-244	D	Imipenem	6h 31min	29 mm	S	≤ 1.0	S
	E. coli	5H8	OXA-244	D	Ertapenem	6h 31min	22 mm	R	1.0	R
	E. coli	5H8	OXA-244	D	Amikacin	4h 01min	26 mm	S	≤ 8.0	S
	E. coli	5H8	OXA-244	D	Piperacillin_Tazobactam	8h 01min	6 mm	R	> 16.0	R
	E. coli	5H8	OXA-244	D	Piperacillin	3h 31min	6 mm	R	> 16.0	R
	E. coli	5H8	OXA-244	D	Aztreonam	6h 01min	38 mm	S	≤ 1.0	S
	E. coli	5H8	OXA-244	D	Cefoxitin	4h 11min	23 mm	S	≤ 8.0	S
	E. coli	5H8	OXA-244	D	Ceftazidime_Avibactam	6h 31min	33 mm	S	≤ 2.0	S
	E. coli	5H8	OXA-244	D	Ciprofloxacin	5h 31min	35 mm	S	≤ 0.06	S
	E. coli	5H8	OXA-244	D	Levofloxacin	5h 01min	36 mm	S	≤ 0.5	S
	E. coli	5H8	OXA-244	D	Tobramycin	4h 01min	25 mm	S	≤ 2.0	S
	E. coli	5H8	OXA-244	D	Trimethoprim_Sulfamethoxazole	4h 01min	34 mm	S	≤ 2.0	S
	E. coli	5H8	OXA-244	D	Ampicillin	3h 31min			> 8.0
	E. coli	5H7	OXA-244	D	Meropenem	6h 31min	29 mm	S	0.25-1	S
	E. coli	5H7	OXA-244	D	Imipenem	6h 31min	29 mm	S	≤ 1.0	S
	E. coli	5H7	OXA-244	D	Gentamicin	6h 31min	22 mm	S	≤ 2.0	S
	E. coli	5H7	OXA-244	D	Ertapenem	6h 31min	20 mm	R	> 1.0	R
	E. coli	5H7	OXA-244	D	Amikacin	4h 01min	24 mm	S	≤ 8.0	S
	E. coli	5H7	OXA-244	D	Cefepime	5h 31min	13 mm	R	> 8.0	R
	E. coli	5H7	OXA-244	D	Ceftazidime	6h 01min	9 mm	R	16.0	R
	E. coli	5H7	OXA-244	D	Cefotaxime	3h 11min	6 mm	R	> 32.0	R
	E. coli	5H7	OXA-244	D	Piperacillin_Tazobactam	8h 01min	6 mm	R	16.0	R
	E. coli	5H7	OXA-244	D	Aztreonam	3h 01min	13 mm	R	> 4.0	R
	E. coli	5H7	OXA-244	D	Piperacillin	3h 21min	6 mm	R	> 16.0	R
	E. coli	5H7	OXA-244	D	Trimethoprim_Sulfamethoxazole	4h 01min	6 mm	R	> 4.0	R
	E. coli	5H7	OXA-244	D	Cefoxitin	4h 11min	22 mm	S	≤ 8.0	S
	E. coli	5H7	OXA-244	D	Ceftazidime_Avibactam	6h 31min	30 mm	S	≤ 2.0	S
	E. coli	5H7	OXA-244	D	Levofloxacin	5h 01min	27 mm	S	≤ 0.5	S
	E. coli	5H7	OXA-244	D	Tobramycin	4h 01min	23 mm	S	≤ 2.0	S
Discrepancy	E. coli	5H7	OXA-244	D	Ciprofloxacin	5h 31min	29 mm	S	0.5	I
	E. coli	5H7	OXA-244	D	Ampicillin	3h 11min			> 8.0
	E. coli	5H6	OXA-244	D	Cefepime	6h 01min	35 mm	S	≤ 0.5	S
	E. coli	5H6	OXA-244	D	Cefotaxime	6h 31min	25 mm	S	≤ 1.0	S
	E. coli	5H6	OXA-244	D	Gentamicin	6h 31min	25 mm	S	≤ 2.0	S
	E. coli	5H6	OXA-244	D	Meropenem	6h 31min	27 mm	S	0.25-1	S
	E. coli	5H6	OXA-244	D	Ertapenem	6h 31min	22 mm	R	1.0	R
	E. coli	5H6	OXA-244	D	Ceftazidime	6h 01min	26 mm	S	≤ 1.0	S
	E. coli	5H6	OXA-244	D	Amikacin	4h 01min	27 mm	S	≤ 8.0	S
	E. coli	5H6	OXA-244	D	Imipenem	6h 31min	29 mm	S	≤ 1.0	S
	E. coli	5H6	OXA-244	D	Piperacillin_Tazobactam	8h 01min	6 mm	R	16.0	R
	E. coli	5H6	OXA-244	D	Ciprofloxacin	3h 01min	6 mm	R	> 1.0	R
	E. coli	5H6	OXA-244	D	Levofloxacin	3h 41min	6 mm	R	> 1.0	R
	E. coli	5H6	OXA-244	D	Piperacillin	3h 11min	6 mm	R	> 16.0	R
	E. coli	5H6	OXA-244	D	Trimethoprim_Sulfamethoxazole	3h 51min	6 mm	R	> 4.0	R
	E. coli	5H6	OXA-244	D	Aztreonam	6h 01min	35 mm	S	≤ 1.0	S
	E. coli	5H6	OXA-244	D	Cefoxitin	4h 11min	20 mm	S	≤ 8.0	S
	E. coli	5H6	OXA-244	D	Ceftazidime_Avibactam	6h 31min	31 mm	S	≤ 2.0	S
	E. coli	5H6	OXA-244	D	Tobramycin	4h 01min	24 mm	S	≤ 2.0	S
	E. coli	5H6	OXA-244	D	Ampicillin	3h 11min			> 8.0
	E. coli	5H5	OXA-244	D	Meropenem	6h 31min	8 mg/L	I	4.0	I
	E. coli	5H5	OXA-244	D	Gentamicin	6h 31min	22 mm	S	≤ 2.0	S
	E. coli	5H5	OXA-244	D	Imipenem	6h 31min	2 mg/L	S	2.0	S
	E. coli	5H5	OXA-244	D	Amikacin	4h 01min	20 mm	S	≤ 8.0	S
	E. coli	5H5	OXA-244	D	Cefotaxime	3h 01min	6 mm	R	> 32.0	R
	E. coli	5H5	OXA-244	D	Cefepime	3h 21min	6 mm	R	> 8.0	R
	E. coli	5H5	OXA-244	D	Ceftazidime	3h 11min	6 mm	R	> 32.0	R
	E. coli	5H5	OXA-244	D	Piperacillin_Tazobactam	8h 01min	6 mm	R	> 16.0	R
	E. coli	5H5	OXA-244	D	Ertapenem	3h 01min	11 mm	R	> 1.0	R
	E. coli	5H5	OXA-244	D	Aztreonam	3h 01min	6 mm	R	> 4.0	R
	E. coli	5H5	OXA-244	D	Cefoxitin	3h 01min	6 mm	R	> 16.0	R
	E. coli	5H5	OXA-244	D	Ciprofloxacin	3h 01min	6 mm	R	> 1.0	R
	E. coli	5H5	OXA-244	D	Levofloxacin	4h 11min	6 mm	R	> 1.0	R
	E. coli	5H5	OXA-244	D	Piperacillin	3h 21min	6 mm	R	> 16.0	R
	E. coli	5H5	OXA-244	D	Tobramycin	3h 21min	6 mm	R	> 4.0	R
	E. coli	5H5	OXA-244	D	Trimethoprim_Sulfamethoxazole	3h 41min	6 mm	R	> 4.0	R
	E. coli	5H5	OXA-244	D	Ceftazidime_Avibactam	6h 31min	18 mm	S	≤ 2.0	S
	E. coli	5H5	OXA-244	D	Ampicillin	3h 21min			> 8.0
	E. coli	5H4	OXA-244	D	Imipenem	6h 31min	31 mm	S	≤ 1.0	S
	E. coli	5H4	OXA-244	D	Gentamicin	6h 31min	26 mm	S	≤ 2.0	S
	E. coli	5H4	OXA-244	D	Meropenem	6h 31min	32 mm	S	≤ 0.12	S
	E. coli	5H4	OXA-244	D	Ertapenem	6h 31min	28 mm	S	0.25-0.5	S
	E. coli	5H4	OXA-244	D	Amikacin	4h 01min	24 mm	S	≤ 8.0	S
	E. coli	5H4	OXA-244	D	Cefepime	6h 01min	13 mm	R	8.0	R
	E. coli	5H4	OXA-244	D	Ceftazidime	6h 01min	9 mm	R	8.0	R
	E. coli	5H4	OXA-244	D	Cefotaxime	5h 21min	6 mm	R	> 32.0	R
	E. coli	5H4	OXA-244	D	Piperacillin_Tazobactam	8h 01min	6 mm	R	16.0	R
	E. coli	5H4	OXA-244	D	Aztreonam	3h 01min	13 mm	R	> 4.0	R
	E. coli	5H4	OXA-244	D	Ciprofloxacin	3h 01min	6 mm	R	> 1.0	R
	E. coli	5H4	OXA-244	D	Levofloxacin	5h 01min	6 mm	R	> 1.0	R
	E. coli	5H4	OXA-244	D	Piperacillin	3h 01min	6 mm	R	> 16.0	R
	E. coli	5H4	OXA-244	D	Cefoxitin	4h 11min	24 mm	S	≤ 8.0	S
	E. coli	5H4	OXA-244	D	Ceftazidime_Avibactam	6h 31min	28 mm	S	≤ 2.0	S
	E. coli	5H4	OXA-244	D	Tobramycin	4h 01min	24 mm	S	≤ 2.0	S
	E. coli	5H4	OXA-244	D	Trimethoprim_Sulfamethoxazole	4h 01min	34 mm	S	≤ 2.0	S
	E. coli	5H4	OXA-244	D	Ampicillin	3h 01min			> 8.0
	E. coli	5H3	OXA-244	D	Cefepime	6h 01min	35 mm	S	≤ 0.5	S
	E. coli	5H3	OXA-244	D	Meropenem	6h 31min	34 mm	S	0.25-1	S
Discrepancy	E. coli	5H3	OXA-244	D	Cefotaxime	6h 31min	27 mm	S	4.0	R
	E. coli	5H3	OXA-244	D	Ceftazidime	6h 01min	28 mm	S	≤ 1.0	S
Discrepancy	E. coli	5H3	OXA-244	D	Ertapenem	6h 31min	26 mm	S	1.0	R
	E. coli	5H3	OXA-244	D	Gentamicin	6h 31min	25 mm	S	≤ 2.0	S
	E. coli	5H3	OXA-244	D	Imipenem	6h 31min	30 mm	S	2.0	S
	E. coli	5H3	OXA-244	D	Amikacin	4h 01min	27 mm	S	≤ 8.0	S
	E. coli	5H3	OXA-244	D	Piperacillin_Tazobactam	8h 01min	6 mm	R	> 16.0	R
	E. coli	5H3	OXA-244	D	Piperacillin	3h 11min	6 mm	R	> 16.0	R
	E. coli	5H3	OXA-244	D	Aztreonam	6h 01min	38 mm	S	≤ 1.0	S
	E. coli	5H3	OXA-244	D	Cefoxitin	4h 11min	21 mm	S	≤ 8.0	S
	E. coli	5H3	OXA-244	D	Ceftazidime_Avibactam	6h 31min	32 mm	S	≤ 2.0	S
	E. coli	5H3	OXA-244	D	Ciprofloxacin	5h 31min	42 mm	S	≤ 0.06	S
	E. coli	5H3	OXA-244	D	Levofloxacin	5h 01min	35 mm	S	≤ 0.5	S
	E. coli	5H3	OXA-244	D	Tobramycin	4h 01min	25 mm	S	≤ 2.0	S
	E. coli	5H3	OXA-244	D	Trimethoprim_Sulfamethoxazole	4h 01min	34 mm	S	≤ 2.0	S
	E. coli	5H3	OXA-244	D	Ampicillin	3h 11min			> 8.0
	K. aerogenes	5H2	OXA-232	D	Imipenem	6h 31min	30 mm	S	2.0	S
	K. aerogenes	5H2	OXA-232	D	Amikacin	6h 01min	24 mm	S	≤ 8.0	S
[truncated: 1,544 more rows]
