# Supplementary material for: Evaluation of the Reveal® AST (SPECIFIC) for Antimicrobial Susceptibility Testing from Positive Blood Culture Spiked with Carbapenem-Resistant Isolates
Source: Pathogens. 2024 Aug 27;13(9):722. doi: 10.3390/pathogens13090722 (PMC11434930; doi:10.3390/pathogens13090722)
Supplement: Supplementary file 1 [file pathogens-13-00722-s001.zip › Table S4_Carbapenems Errors.xlsx]

## Sheet: Feuil1
Table S4. Analysis of errors involving carbapenems
	Discrepancies on ertapenem
		Species	Carbapenemase	Reference	Reveal
	VME (n=8)	E. coli	OXA-48	R	S
		C. freundii	OXA-48	R	S
		E. coli	OXA-244	R	S
		C. freundii	VIM-1	R	S
		K. oxytoca	VIM-1	R	S
		C. freundii	VIM-2	R	S
		E. cloacae	VIM-1 + VIM-4	R	S
		K. pneumoniae	-	R	S
	ME (n=1)	E. coli	OXA-244	S	R
	Discrepancies on imipenem
		Species	Carbapenemase	Reference	Reveal
	VME (n=11)	K. pneumoniae	OXA-232	R	S
		E. coli	NDM-1 + OXA-204	R	S
		E. cloacae	-	R	S
		E. cloacae	VIM-4	R	I
		K. pneumoniae	OXA-204	R	I
		K. pneumoniae	OXA-517	R	I
		K. pneumoniae	NDM-5	R	I
		C. freundii	NDM-5	R	I
		K. pneumoniae	NDM-1 + VIM-4	R	I
		E. cloacae	VIM-1 + VIM-4	R	I
		E. coli	-	R	I
	ME (n=11)	K. pneumoniae	OXA-48	S	R
		K. pneumoniae	OXA-48	S	R
		C. freundii	OXA-48	S	R
		C. freundii	OXA-48	S	R
		C. freundii	KPC-2	S	R
		E. coli	NDM-5	I	R
		E. coli	NDM-9	I	R
		C. freundii	VIM-1	I	R
		K. pneumoniae	KPC-3	I	R
		K. pneumoniae	KPC-3	I	R
		E. coli	KPC-3	I	R
	mE (n=20)	E. cloacae	VIM-1	S	I
		K. pneumoniae	OXA-48	S	I
		K. pneumoniae	OXA-48	S	I
		E. coli	OXA-48	S	I
		C. freundii	OXA-48	S	I
		E. cloacae	OXA-48	S	I
		E. cloacae	OXA-48	S	I
		C. freundii	OXA-48	S	I
		C. freundii	OXA-48	S	I
		C. freundii	OXA-48	S	I
		C. freundii	OXA-48	S	I
		C. freundii	OXA-48	S	I
		K. oxytoca	OXA-48	S	I
		C. freundii	OXA-181	S	I
		K. pneumoniae	OXA-245	S	I
		K. pneumoniae	NDM-1	S	I
		K. pneumoniae	VIM-1	S	I
		E. coli	VIM-5	S	I
		C. freundii	NDM-1	I	S
		E. coli	KPC-2	I	S
	Discrepancies on meropenem
		Species	Carbapenemase	Reference	Reveal
	VME (n=10)	K. pneumoniae	OXA-232	R	I
		K. pneumoniae	OXA-204	R	I
		K. pneumoniae	OXA-517	R	I
		K. pneumoniae	NDM-5	R	I
		C. freundii	VIM-4	R	I
		K. oxytoca	NDM-4 + VIM-1	R	I
		K. pneumoniae	NDM-1 + VIM-4	R	I
		E. cloacae	IMI-1	R	I
		K. oxytoca	-	R	I
		E. cloacae	-	R	I
	ME (n=1)	E. coli	NDM-5	I	R
	mE (n=12)	E. cloacae	OXA-48	I	S
		E. cloacae	OXA-48	I	S
		E. cloacae	OXA-181	I	S
		E. coli	NDM-1 + OXA-204	I	S
		C. freundii	OXA-48 + NDM-1 + VIM-1	I	S
		E. coli	KPC-2	I	S
		K. pneumoniae	-	I	S
		K. pneumoniae	-	I	S
		C. freundii	-	I	S
		K. pneumoniae	-	I	S
		K. pneumoniae	OXA-48	S	I
		C. freundii	OXA-181	S	I
